# Supplementary material for: Novel Recurrent Cytogenetic Abnormalities Predict Overall Survival in Tetraploid/Near-Tetraploid Myelodysplastic Syndrome and Acute Myeloid Leukemia
Source: Cancers (Basel). 2025 Apr 10;17(8):1277. doi: 10.3390/cancers17081277 (PMC12025582; doi:10.3390/cancers17081277)
Supplement: Supplementary file 1 [file cancers-17-01277-s001.zip]

Archive with 2 entries (2 files):
- cancers-3507496-supplementary.pdf
- Supplemental Table S2.xlsx
