# Supplementary material for: Novel Recurrent Cytogenetic Abnormalities Predict Overall Survival in Tetraploid/Near-Tetraploid Myelodysplastic Syndrome and Acute Myeloid Leukemia
Source: Cancers (Basel). 2025 Apr 10;17(8):1277. doi: 10.3390/cancers17081277 (PMC12025582; doi:10.3390/cancers17081277)
Supplement: Supplementary file 1 [file cancers-17-01277-s001.zip › Supplemental Table S2.xlsx]

## Sheet: Supplemental-Table S2
Cytoband Information							Ohio State Percentages			M.D. Anderson Percentages			P-Values (Test of Two Proportions)			Pooled T/NT Percentages			Non T/NT Percentages			P-Values (Test of Two Proportions			P-Values (Univariate OS)
Cytoband	Chromosome	loc.start	loc.end	Band	Stain	Arm	OSU.Loss	OSU.Gain	OSU.Fusion	MDA.Loss	MDA.Gain	MDA.Fusion	PLoss	Pgain	Pfusion	pooled.Loss	pooled.Gain	pooled.Fusion	aml.Loss	aml.Gain	aml.Fusion	PLoss	PGain	PFusion	P.OS Loss	P.OS Gain	P.OS Fusion
1p36.33	chr1	0	2300000	p36.33	gneg	p	0.142857	0.228571	0	0.131579	0.157895	0.0789474	0.1	0.229472	0.539377	0.136986	0.191781	0.0410959	0.034188	0.0331197	0.00641026	2.13957e-05	3.21248e-11	0.00718774	0.901519	0.107394	0.60354
1p36.32	chr1	2300000	5300000	p36.32	gpos25	p	0.142857	0.228571	0	0.131579	0.157895	0.0789474	0.1	0.229472	0.539377	0.136986	0.191781	0.0410959	0.0315171	0.0331197	0.00320513	6.2698e-06	3.21248e-11	0.000114318	0.901519	0.107394	0.60354
1p36.31	chr1	5300000	7100000	p36.31	gneg	p	0.142857	0.228571	0	0.131579	0.157895	0.0789474	0.1	0.229472	0.539377	0.136986	0.191781	0.0410959	0.0315171	0.0331197	0.00320513	6.2698e-06	3.21248e-11	0.000114318	0.901519	0.107394	0.60354
1p36.23	chr1	7100000	9100000	p36.23	gpos25	p	0.142857	0.228571	0	0.0789474	0.157895	0.0263158	0.240832	0.229472	0.1	0.109589	0.191781	0.0136986	0.0304487	0.0331197	0.00106838	0.000654947	3.21248e-11	0.219557	0.937354	0.107394	0.315312
1p36.22	chr1	9100000	12500000	p36.22	gneg	p	0.142857	0.228571	0	0.0789474	0.157895	0.0263158	0.240832	0.229472	0.1	0.109589	0.191781	0.0136986	0.0304487	0.0331197	0.00106838	0.000654947	3.21248e-11	0.219557	0.937354	0.107394	0.315312
1p36.21	chr1	12500000	15900000	p36.21	gpos50	p	0.142857	0.228571	0	0.0789474	0.157895	0.0263158	0.240832	0.229472	0.1	0.109589	0.191781	0.0136986	0.0304487	0.0331197	0.00106838	0.000654947	3.21248e-11	0.219557	0.937354	0.107394	0.315312
1p36.13	chr1	15900000	20100000	p36.13	gneg	p	0.142857	0.228571	0.0285714	0.0789474	0.157895	0.0263158	0.240832	0.229472	0.1	0.109589	0.191781	0.0273973	0.0309829	0.0331197	0.00587607	0.000785599	3.21248e-11	0.129044	0.937354	0.107394	0.918632
1p36.12	chr1	20100000	23600000	p36.12	gpos25	p	0.142857	0.228571	0.0285714	0.0789474	0.157895	0.0263158	0.240832	0.229472	0.1	0.109589	0.191781	0.0273973	0.0309829	0.0331197	0.00587607	0.000785599	3.21248e-11	0.129044	0.937354	0.107394	0.918632
1p36.11	chr1	23600000	27600000	p36.11	gneg	p	0.142857	0.228571	0.0285714	0.0789474	0.157895	0.0263158	0.240832	0.229472	0.1	0.109589	0.191781	0.0273973	0.0309829	0.0331197	0.00587607	0.000785599	3.21248e-11	0.129044	0.937354	0.107394	0.918632
1p35.3	chr1	27600000	29900000	p35.3	gpos25	p	0.142857	0.228571	0	0.0526316	0.157895	0	0.433754	0.229472	0.1	0.0958904	0.191781	0	0.0277778	0.0331197	0	0.00247873	3.21248e-11	1	0.579336	0.107394	NA
1p35.2	chr1	29900000	32300000	p35.2	gneg	p	0.142857	0.228571	0	0.0526316	0.157895	0	0.433754	0.229472	0.1	0.0958904	0.191781	0	0.0277778	0.0331197	0	0.00247873	3.21248e-11	1	0.579336	0.107394	NA
1p35.1	chr1	32300000	34300000	p35.1	gpos25	p	0.142857	0.228571	0	0.0526316	0.157895	0	0.433754	0.229472	0.1	0.0958904	0.191781	0	0.0277778	0.0331197	0	0.00247873	3.21248e-11	1	0.579336	0.107394	NA
1p34.3	chr1	34300000	39600000	p34.3	gneg	p	0.142857	0.228571	0	0.0526316	0.157895	0	0.433754	0.229472	0.1	0.0958904	0.191781	0	0.0277778	0.0331197	0.00160256	0.00247873	3.21248e-11	1	0.579336	0.107394	NA
1p34.2	chr1	39600000	43700000	p34.2	gpos25	p	0.142857	0.228571	0	0.0526316	0.157895	0	0.433754	0.229472	0.1	0.0958904	0.191781	0	0.0277778	0.0331197	0.00160256	0.00247873	3.21248e-11	1	0.579336	0.107394	NA
1p34.1	chr1	43700000	46300000	p34.1	gneg	p	0.142857	0.228571	0	0.0526316	0.157895	0	0.433754	0.229472	0.1	0.0958904	0.191781	0	0.0277778	0.0331197	0.00160256	0.00247873	3.21248e-11	1	0.579336	0.107394	NA
1p33	chr1	46300000	50200000	p33	gpos75	p	0.142857	0.228571	0	0.0526316	0.157895	0	0.433754	0.229472	0.1	0.0958904	0.191781	0	0.025641	0.0331197	0	0.00119665	3.21248e-11	1	0.579336	0.107394	NA
1p32.3	chr1	50200000	55600000	p32.3	gneg	p	0.142857	0.228571	0	0.0526316	0.157895	0	0.433754	0.229472	0.1	0.0958904	0.191781	0	0.0267094	0.0331197	0.00320513	0.00174521	3.21248e-11	1	0.579336	0.107394	NA
1p32.2	chr1	55600000	58500000	p32.2	gpos50	p	0.142857	0.228571	0	0.0526316	0.157895	0	0.433754	0.229472	0.1	0.0958904	0.191781	0	0.0267094	0.0331197	0.00320513	0.00174521	3.21248e-11	1	0.579336	0.107394	NA
1p32.1	chr1	58500000	60800000	p32.1	gneg	p	0.142857	0.228571	0	0.0526316	0.157895	0	0.433754	0.229472	0.1	0.0958904	0.191781	0	0.0267094	0.0331197	0.00320513	0.00174521	3.21248e-11	1	0.579336	0.107394	NA
1p31.3	chr1	60800000	68500000	p31.3	gpos50	p	0.142857	0.228571	0	0.0526316	0.157895	0	0.433754	0.229472	0.1	0.0958904	0.191781	0	0.0261752	0.0331197	0.000534188	0.00145018	3.21248e-11	1	0.579336	0.107394	NA
1p31.2	chr1	68500000	69300000	p31.2	gneg	p	0.142857	0.228571	0	0.0526316	0.157895	0	0.433754	0.229472	0.1	0.0958904	0.191781	0	0.0261752	0.0331197	0.000534188	0.00145018	3.21248e-11	1	0.579336	0.107394	NA
1p31.1	chr1	69300000	84400000	p31.1	gpos100	p	0.142857	0.228571	0	0.0526316	0.157895	0	0.433754	0.229472	0.1	0.0958904	0.191781	0	0.0261752	0.0331197	0.000534188	0.00145018	3.21248e-11	1	0.579336	0.107394	NA
1p22.3	chr1	84400000	87900000	p22.3	gneg	p	0.142857	0.228571	0.0285714	0.0526316	0.157895	0	0.433754	0.229472	0.107903	0.0958904	0.191781	0.0136986	0.0261752	0.0331197	0.0042735	0.00145018	3.21248e-11	0.75548	0.579336	0.107394	0.00094662
1p22.2	chr1	87900000	91500000	p22.2	gpos75	p	0.142857	0.228571	0.0285714	0.0526316	0.157895	0	0.433754	0.229472	0.107903	0.0958904	0.191781	0.0136986	0.0261752	0.0331197	0.0042735	0.00145018	3.21248e-11	0.75548	0.579336	0.107394	0.00094662
1p22.1	chr1	91500000	94300000	p22.1	gneg	p	0.142857	0.228571	0.0285714	0.0526316	0.157895	0	0.433754	0.229472	0.107903	0.0958904	0.191781	0.0136986	0.0261752	0.0331197	0.0042735	0.00145018	3.21248e-11	0.75548	0.579336	0.107394	0.00094662
1p21.3	chr1	94300000	99300000	p21.3	gpos75	p	0.142857	0.2	0	0.0526316	0.157895	0	0.433754	0.134876	0.1	0.0958904	0.178082	0	0.0235043	0.0325855	0.00106838	0.000513299	8.28214e-10	1	0.579336	0.208249	NA
1p21.2	chr1	99300000	101800000	p21.2	gneg	p	0.142857	0.2	0	0.0526316	0.157895	0	0.433754	0.134876	0.1	0.0958904	0.178082	0	0.0235043	0.0325855	0.00106838	0.000513299	8.28214e-10	1	0.579336	0.208249	NA
1p21.1	chr1	101800000	106700000	p21.1	gpos100	p	0.142857	0.2	0	0.0526316	0.157895	0	0.433754	0.134876	0.1	0.0958904	0.178082	0	0.0235043	0.0325855	0.00106838	0.000513299	8.28214e-10	1	0.579336	0.208249	NA
1p13.3	chr1	106700000	111200000	p13.3	gneg	p	0.142857	0.2	0.0571429	0.0526316	0.157895	0.0263158	0.433754	0.134876	0.114287	0.0958904	0.178082	0.0410959	0.0229701	0.0320513	0.0165598	0.000406463	5.52906e-10	0.254375	0.579336	0.208249	0.325645
1p13.2	chr1	111200000	115500000	p13.2	gpos50	p	0.142857	0.2	0.0571429	0.0526316	0.157895	0.0263158	0.433754	0.134876	0.114287	0.0958904	0.178082	0.0410959	0.0229701	0.0320513	0.0165598	0.000406463	5.52906e-10	0.254375	0.579336	0.208249	0.325645
1p13.1	chr1	115500000	117200000	p13.1	gneg	p	0.142857	0.2	0.0571429	0.0526316	0.157895	0.0263158	0.433754	0.134876	0.114287	0.0958904	0.178082	0.0410959	0.0229701	0.0320513	0.0165598	0.000406463	5.52906e-10	0.254375	0.579336	0.208249	0.325645
1p12	chr1	117200000	120400000	p12	gpos50	p	0.142857	0.2	0	0.0263158	0.157895	0	0.68209	0.134876	0.1	0.0821918	0.178082	0	0.0117521	0.0272436	0.00534188	6.28409e-06	8.17869e-12	1	0.843761	0.208249	NA
1p11.2	chr1	120400000	121700000	p11.2	gneg	p	0.142857	0.2	0	0.0263158	0.157895	0	0.68209	0.134876	0.1	0.0821918	0.178082	0	0.00747863	0.0267094	0.00106838	1.30623e-08	4.75005e-12	1	0.843761	0.208249	NA
1p11.1	chr1	121700000	123400000	p11.1	acen	p	0.142857	0.2	0	0.0263158	0.157895	0	0.68209	0.134876	0.1	0.0821918	0.178082	0	0.00694444	0.0267094	0.000534188	4.19978e-09	4.75005e-12	1	0.843761	0.208249	NA
1q11	chr1	123400000	125100000	q11	acen	q	0.0857143	0.228571	0	0.0263158	0.157895	0	0.282521	0.229472	0.1	0.0547945	0.191781	0	0.00213675	0.0272436	0	1.65126e-09	1.09392e-13	1	0.927602	0.295732	NA
1q12	chr1	125100000	143200000	q12	gvar	q	0.0857143	0.228571	0	0.0263158	0.157895	0	0.282521	0.229472	0.1	0.0547945	0.191781	0	0.00267094	0.0293803	0.00267094	1.87317e-08	1.06749e-12	1	0.927602	0.295732	NA
1q21.1	chr1	143200000	147500000	q21.1	gneg	q	0.142857	0.257143	0.0571429	0.0263158	0.157895	0	0.68209	0.356347	0.365255	0.0821918	0.205479	0.0273973	0.00480769	0.0331197	0.00641026	1.00786e-11	6.50495e-13	0.158634	0.623315	0.257082	0.63617
1q21.2	chr1	147500000	150600000	q21.2	gpos50	q	0.142857	0.257143	0.0571429	0.0263158	0.157895	0	0.68209	0.356347	0.365255	0.0821918	0.205479	0.0273973	0.00480769	0.0331197	0.00641026	1.00786e-11	6.50495e-13	0.158634	0.623315	0.257082	0.63617
1q21.3	chr1	150600000	155100000	q21.3	gneg	q	0.142857	0.257143	0.0571429	0.0263158	0.157895	0	0.68209	0.356347	0.365255	0.0821918	0.205479	0.0273973	0.00480769	0.0331197	0.00641026	1.00786e-11	6.50495e-13	0.158634	0.623315	0.257082	0.63617
1q22	chr1	155100000	156600000	q22	gpos50	q	0.142857	0.257143	0	0.0263158	0.157895	0	0.68209	0.356347	0.1	0.0821918	0.205479	0	0.00480769	0.0331197	0	1.00786e-11	6.50495e-13	1	0.623315	0.257082	NA
1q23.1	chr1	156600000	159100000	q23.1	gneg	q	0.142857	0.257143	0.0285714	0.0263158	0.157895	0	0.68209	0.356347	0.107903	0.0821918	0.205479	0.0136986	0.00534188	0.0331197	0.00213675	6.02068e-11	6.50495e-13	0.438681	0.623315	0.257082	0.873922
1q23.2	chr1	159100000	160500000	q23.2	gpos50	q	0.142857	0.257143	0.0285714	0.0263158	0.157895	0	0.68209	0.356347	0.107903	0.0821918	0.205479	0.0136986	0.00534188	0.0331197	0.00213675	6.02068e-11	6.50495e-13	0.438681	0.623315	0.257082	0.873922
1q23.3	chr1	160500000	165500000	q23.3	gneg	q	0.142857	0.257143	0.0285714	0.0263158	0.157895	0	0.68209	0.356347	0.107903	0.0821918	0.205479	0.0136986	0.00534188	0.0331197	0.00213675	6.02068e-11	6.50495e-13	0.438681	0.623315	0.257082	0.873922
1q24.1	chr1	165500000	167200000	q24.1	gpos50	q	0.142857	0.257143	0	0.0263158	0.157895	0	0.68209	0.356347	0.1	0.0821918	0.205479	0	0.00480769	0.0331197	0	1.00786e-11	6.50495e-13	1	0.623315	0.257082	NA
1q24.2	chr1	167200000	170900000	q24.2	gneg	q	0.142857	0.257143	0	0.0263158	0.157895	0	0.68209	0.356347	0.1	0.0821918	0.205479	0	0.00480769	0.0331197	0	1.00786e-11	6.50495e-13	1	0.623315	0.257082	NA
1q24.3	chr1	170900000	173000000	q24.3	gpos75	q	0.142857	0.257143	0	0.0263158	0.157895	0	0.68209	0.356347	0.1	0.0821918	0.205479	0	0.00480769	0.0331197	0	1.00786e-11	6.50495e-13	1	0.623315	0.257082	NA
1q25.1	chr1	173000000	176100000	q25.1	gneg	q	0.142857	0.257143	0.0285714	0.0263158	0.157895	0	0.68209	0.356347	0.107903	0.0821918	0.205479	0.0136986	0.00534188	0.0336538	0.000534188	6.02068e-11	1.06139e-12	0.100902	0.623315	0.257082	0.793236
1q25.2	chr1	176100000	180300000	q25.2	gpos50	q	0.142857	0.257143	0.0285714	0.0263158	0.157895	0	0.68209	0.356347	0.107903	0.0821918	0.205479	0.0136986	0.00534188	0.0336538	0.000534188	6.02068e-11	1.06139e-12	0.100902	0.623315	0.257082	0.793236
1q25.3	chr1	180300000	185800000	q25.3	gneg	q	0.142857	0.257143	0.0285714	0.0263158	0.157895	0	0.68209	0.356347	0.107903	0.0821918	0.205479	0.0136986	0.00534188	0.0336538	0.000534188	6.02068e-11	1.06139e-12	0.100902	0.623315	0.257082	0.793236
1q31.1	chr1	185800000	190800000	q31.1	gpos100	q	0.142857	0.257143	0	0.0263158	0.157895	0	0.68209	0.356347	0.1	0.0821918	0.205479	0	0.00587607	0.0336538	0.000534188	2.92172e-10	1.06139e-12	1	0.623315	0.257082	NA
1q31.2	chr1	190800000	193800000	q31.2	gneg	q	0.142857	0.257143	0	0.0263158	0.157895	0	0.68209	0.356347	0.1	0.0821918	0.205479	0	0.00587607	0.0336538	0.000534188	2.92172e-10	1.06139e-12	1	0.623315	0.257082	NA
1q31.3	chr1	193800000	198700000	q31.3	gpos100	q	0.142857	0.257143	0	0.0263158	0.157895	0	0.68209	0.356347	0.1	0.0821918	0.205479	0	0.00587607	0.0336538	0.000534188	2.92172e-10	1.06139e-12	1	0.623315	0.257082	NA
1q32.11	chr1	198700000	202500000	q32.11	gneg	q	0.171429	0.257143	0.0285714	0.0526316	0.157895	0	0.61386	0.356347	0.107903	0.109589	0.205479	0.0136986	0.00854701	0.0336538	0.00587607	5.58532e-13	1.06139e-12	0.923261	0.246531	0.257082	0.51296
1q32.12	chr1	202500000	203300000	q32.12	gpos25	q	0.171429	0.257143	0.0285714	0.0526316	0.157895	0	0.61386	0.356347	0.107903	0.109589	0.205479	0.0136986	0.00854701	0.0336538	0.00587607	5.58532e-13	1.06139e-12	0.923261	0.246531	0.257082	0.51296
1q32.13	chr1	203300000	207100000	q32.13	gneg	q	0.171429	0.257143	0.0285714	0.0526316	0.157895	0	0.61386	0.356347	0.107903	0.109589	0.205479	0.0136986	0.00854701	0.0336538	0.00587607	5.58532e-13	1.06139e-12	0.923261	0.246531	0.257082	0.51296
1q32.2	chr1	207100000	211300000	q32.2	gpos25	q	0.171429	0.257143	0.0285714	0.0526316	0.157895	0	0.61386	0.356347	0.107903	0.109589	0.205479	0.0136986	0.00854701	0.0336538	0.00587607	5.58532e-13	1.06139e-12	0.923261	0.246531	0.257082	0.51296
1q32.3	chr1	211300000	214400000	q32.3	gneg	q	0.171429	0.257143	0.0285714	0.0526316	0.157895	0	0.61386	0.356347	0.107903	0.109589	0.205479	0.0136986	0.00854701	0.0336538	0.00587607	5.58532e-13	1.06139e-12	0.923261	0.246531	0.257082	0.51296
1q41	chr1	214400000	223900000	q41	gpos100	q	0.171429	0.257143	0	0.0526316	0.157895	0	0.61386	0.356347	0.1	0.109589	0.205479	0	0.00854701	0.0325855	0.000534188	5.58532e-13	3.93509e-13	1	0.246531	0.257082	NA
1q42.11	chr1	223900000	224400000	q42.11	gneg	q	0.171429	0.257143	0.0285714	0.0526316	0.157895	0	0.61386	0.356347	0.107903	0.109589	0.205479	0.0136986	0.0101496	0.0320513	0.00267094	2.22101e-11	2.34844e-13	0.531449	0.246531	0.257082	0.873922
1q42.12	chr1	224400000	226800000	q42.12	gpos25	q	0.171429	0.257143	0.0285714	0.0526316	0.157895	0	0.61386	0.356347	0.107903	0.109589	0.205479	0.0136986	0.0101496	0.0320513	0.00267094	2.22101e-11	2.34844e-13	0.531449	0.246531	0.257082	0.873922
1q42.13	chr1	226800000	230500000	q42.13	gneg	q	0.171429	0.257143	0.0285714	0.0526316	0.157895	0	0.61386	0.356347	0.107903	0.109589	0.205479	0.0136986	0.0101496	0.0320513	0.00267094	2.22101e-11	2.34844e-13	0.531449	0.246531	0.257082	0.873922
1q42.2	chr1	230500000	234600000	q42.2	gpos50	q	0.171429	0.257143	0.0285714	0.0526316	0.157895	0	0.61386	0.356347	0.107903	0.109589	0.205479	0.0136986	0.0101496	0.0320513	0.00267094	2.22101e-11	2.34844e-13	0.531449	0.246531	0.257082	0.873922
1q42.3	chr1	234600000	236400000	q42.3	gneg	q	0.171429	0.257143	0.0285714	0.0526316	0.157895	0	0.61386	0.356347	0.107903	0.109589	0.205479	0.0136986	0.0101496	0.0320513	0.00267094	2.22101e-11	2.34844e-13	0.531449	0.246531	0.257082	0.873922
1q43	chr1	236400000	243500000	q43	gpos75	q	0.171429	0.257143	0	0.0526316	0.157895	0	0.61386	0.356347	0.1	0.109589	0.205479	0	0.0101496	0.0320513	0	2.22101e-11	2.34844e-13	1	0.246531	0.257082	NA
1q44	chr1	243500000	248956422	q44	gneg	q	0.171429	0.257143	0.0285714	0.0526316	0.157895	0	0.61386	0.356347	0.107903	0.109589	0.205479	0.0136986	0.0133547	0.0320513	0.00320513	4.74949e-09	2.34844e-13	0.614213	0.246531	0.257082	0.793236
2p25.3	chr2	0	4400000	p25.3	gneg	p	0.285714	0.0857143	0.0285714	0.157895	0.0526316	0.0263158	0.500774	0.119102	0.1	0.219178	0.0684932	0.0273973	0.0144231	0.0101496	0.00320513	5.62423e-30	7.96492e-05	0.0224148	0.752951	0.862802	0.228223
2p25.2	chr2	4400000	6900000	p25.2	gpos50	p	0.285714	0.0857143	0.0285714	0.157895	0.0526316	0.0263158	0.500774	0.119102	0.1	0.219178	0.0684932	0.0273973	0.0122863	0.0101496	0.000534188	1.86297e-33	7.96492e-05	1.90381e-05	0.752951	0.862802	0.228223
2p25.1	chr2	6900000	12000000	p25.1	gneg	p	0.285714	0.0857143	0.0285714	0.157895	0.0526316	0.0263158	0.500774	0.119102	0.1	0.219178	0.0684932	0.0273973	0.0122863	0.0101496	0.000534188	1.86297e-33	7.96492e-05	1.90381e-05	0.752951	0.862802	0.228223
2p24.3	chr2	12000000	16500000	p24.3	gpos75	p	0.285714	0.0857143	0	0.157895	0.0526316	0	0.500774	0.119102	0.1	0.219178	0.0684932	0	0.0117521	0.0101496	0.000534188	1.93558e-34	7.96492e-05	1	0.752951	0.862802	NA
2p24.2	chr2	16500000	19000000	p24.2	gneg	p	0.285714	0.0857143	0	0.157895	0.0526316	0	0.500774	0.119102	0.1	0.219178	0.0684932	0	0.0117521	0.0101496	0.000534188	1.93558e-34	7.96492e-05	1	0.752951	0.862802	NA
2p24.1	chr2	19000000	23800000	p24.1	gpos75	p	0.285714	0.0857143	0	0.157895	0.0526316	0	0.500774	0.119102	0.1	0.219178	0.0684932	0	0.0117521	0.0101496	0.000534188	1.93558e-34	7.96492e-05	1	0.752951	0.862802	NA
2p23.3	chr2	23800000	27700000	p23.3	gneg	p	0.285714	0.0857143	0.0285714	0.157895	0.0526316	0	0.500774	0.119102	0.107903	0.219178	0.0684932	0.0136986	0.0112179	0.0101496	0.00267094	1.78148e-35	7.96492e-05	0.531449	0.752951	0.862802	0.366154
2p23.2	chr2	27700000	29800000	p23.2	gpos25	p	0.285714	0.0857143	0.0285714	0.157895	0.0526316	0	0.500774	0.119102	0.107903	0.219178	0.0684932	0.0136986	0.0112179	0.0101496	0.00267094	1.78148e-35	7.96492e-05	0.531449	0.752951	0.862802	0.366154
2p23.1	chr2	29800000	31800000	p23.1	gneg	p	0.285714	0.0857143	0.0285714	0.157895	0.0526316	0	0.500774	0.119102	0.107903	0.219178	0.0684932	0.0136986	0.0112179	0.0101496	0.00267094	1.78148e-35	7.96492e-05	0.531449	0.752951	0.862802	0.366154
2p22.3	chr2	31800000	36300000	p22.3	gpos75	p	0.257143	0.0857143	0	0.157895	0.0526316	0	0.356347	0.119102	0.1	0.205479	0.0684932	0	0.0112179	0.0101496	0	7.69649e-32	7.96492e-05	1	0.900989	0.862802	NA
2p22.2	chr2	36300000	38300000	p22.2	gneg	p	0.257143	0.0857143	0	0.157895	0.0526316	0	0.356347	0.119102	0.1	0.205479	0.0684932	0	0.0112179	0.0101496	0	7.69649e-32	7.96492e-05	1	0.900989	0.862802	NA
2p22.1	chr2	38300000	41500000	p22.1	gpos50	p	0.257143	0.0857143	0	0.157895	0.0526316	0	0.356347	0.119102	0.1	0.205479	0.0684932	0	0.0112179	0.0101496	0	7.69649e-32	7.96492e-05	1	0.900989	0.862802	NA
2p21.3	chr2	41500000	43300000	p21.3	gneg	p	0.257143	0.0857143	0	0.157895	0.0526316	0.0263158	0.356347	0.119102	0.1	0.205479	0.0684932	0.0136986	0.0106838	0.0101496	0.00213675	7.48163e-33	7.96492e-05	0.438681	0.900989	0.862802	0.429822
2p21.2	chr2	43300000	43900000	p21.2	gpos25	p	0.257143	0.0857143	0	0.157895	0.0526316	0.0263158	0.356347	0.119102	0.1	0.205479	0.0684932	0.0136986	0.0106838	0.0101496	0.00213675	7.48163e-33	7.96492e-05	0.438681	0.900989	0.862802	0.429822
2p21.1	chr2	43900000	47500000	p21.1	gneg	p	0.257143	0.0857143	0	0.157895	0.0526316	0.0263158	0.356347	0.119102	0.1	0.205479	0.0684932	0.0136986	0.0106838	0.0101496	0.00213675	7.48163e-33	7.96492e-05	0.438681	0.900989	0.862802	0.429822
2p16.3	chr2	47500000	52600000	p16.3	gpos100	p	0.257143	0.0857143	0	0.131579	0.0526316	0	0.515913	0.119102	0.1	0.191781	0.0684932	0	0.0101496	0.0101496	0.00106838	3.04003e-30	7.96492e-05	1	0.955305	0.862802	NA
2p16.2	chr2	52600000	54700000	p16.2	gneg	p	0.257143	0.0857143	0	0.131579	0.0526316	0	0.515913	0.119102	0.1	0.191781	0.0684932	0	0.0101496	0.0101496	0.00106838	3.04003e-30	7.96492e-05	1	0.955305	0.862802	NA
2p16.1	chr2	54700000	61000000	p16.1	gpos100	p	0.257143	0.0857143	0	0.131579	0.0526316	0	0.515913	0.119102	0.1	0.191781	0.0684932	0	0.0101496	0.0101496	0.00106838	3.04003e-30	7.96492e-05	1	0.955305	0.862802	NA
2p15	chr2	61000000	63900000	p15	gneg	p	0.257143	0.0857143	0	0.131579	0.0526316	0	0.515913	0.119102	0.1	0.191781	0.0684932	0	0.0101496	0.0101496	0	3.04003e-30	7.96492e-05	1	0.955305	0.862802	NA
2p14	chr2	63900000	68400000	p14	gpos50	p	0.257143	0.0857143	0	0.131579	0.0526316	0	0.515913	0.119102	0.1	0.191781	0.0684932	0	0.0101496	0.0101496	0	3.04003e-30	7.96492e-05	1	0.955305	0.862802	NA
2p13.3	chr2	68400000	71300000	p13.3	gneg	p	0.257143	0.0857143	0	0.131579	0.0526316	0	0.515913	0.119102	0.1	0.191781	0.0684932	0	0.0101496	0.0101496	0.00480769	3.04003e-30	7.96492e-05	1	0.955305	0.862802	NA
2p13.2	chr2	71300000	73300000	p13.2	gpos50	p	0.257143	0.0857143	0	0.131579	0.0526316	0	0.515913	0.119102	0.1	0.191781	0.0684932	0	0.0101496	0.0101496	0.00480769	3.04003e-30	7.96492e-05	1	0.955305	0.862802	NA
2p13.1	chr2	73300000	74800000	p13.1	gneg	p	0.257143	0.0857143	0	0.131579	0.0526316	0	0.515913	0.119102	0.1	0.191781	0.0684932	0	0.0101496	0.0101496	0.00480769	3.04003e-30	7.96492e-05	1	0.955305	0.862802	NA
2p12	chr2	74800000	83100000	p12	gpos100	p	0.257143	0.0857143	0	0.131579	0.0526316	0	0.515913	0.119102	0.1	0.191781	0.0684932	0	0.00747863	0.0101496	0	3.2258e-36	7.96492e-05	1	0.955305	0.862802	NA
2p11.2	chr2	83100000	91800000	p11.2	gneg	p	0.257143	0.0857143	0	0.131579	0.0526316	0	0.515913	0.119102	0.1	0.191781	0.0684932	0	0.00694444	0.0101496	0.00320513	1.12645e-37	7.96492e-05	1	0.955305	0.862802	NA
2p11.1	chr2	91800000	93900000	p11.1	acen	p	0.257143	0.0857143	0	0.131579	0.0526316	0	0.515913	0.119102	0.1	0.191781	0.0684932	0	0.00641026	0.00961538	0	3.0498e-39	4.68864e-05	1	0.955305	0.862802	NA
2q11.1	chr2	93900000	96000000	q11.1	acen	q	0.257143	0.0857143	0	0.131579	0.0526316	0	0.515913	0.119102	0.1	0.191781	0.0684932	0	0.00587607	0.00961538	0	6.21256e-41	4.68864e-05	1	0.955305	0.862802	NA
2q11.2	chr2	96000000	102100000	q11.2	gneg	q	0.257143	0.0857143	0	0.131579	0.0789474	0.0263158	0.515913	0.1	0.1	0.191781	0.0821918	0.0136986	0.00694444	0.00961538	0.00106838	1.12645e-37	4.78019e-07	0.219557	0.955305	0.820858	0.0698361
2q12.1	chr2	102100000	105300000	q12.1	gpos50	q	0.257143	0.0857143	0	0.131579	0.0789474	0	0.515913	0.1	0.1	0.191781	0.0821918	0	0.00694444	0.00961538	0	1.12645e-37	4.78019e-07	1	0.955305	0.820858	NA
2q12.2	chr2	105300000	106700000	q12.2	gneg	q	0.257143	0.0857143	0	0.131579	0.0789474	0	0.515913	0.1	0.1	0.191781	0.0821918	0	0.00694444	0.00961538	0	1.12645e-37	4.78019e-07	1	0.955305	0.820858	NA
2q12.3	chr2	106700000	108700000	q12.3	gpos25	q	0.257143	0.0857143	0	0.131579	0.0789474	0	0.515913	0.1	0.1	0.191781	0.0821918	0	0.00694444	0.00961538	0	1.12645e-37	4.78019e-07	1	0.955305	0.820858	NA
2q13	chr2	108700000	112200000	q13	gneg	q	0.257143	0.0857143	0	0.131579	0.0789474	0	0.515913	0.1	0.1	0.191781	0.0821918	0	0.00694444	0.0101496	0.00213675	1.12645e-37	9.83063e-07	1	0.955305	0.820858	NA
2q14.1	chr2	112200000	118100000	q14.1	gpos50	q	0.257143	0.0857143	0	0.131579	0.0789474	0	0.515913	0.1	0.1	0.191781	0.0821918	0	0.00694444	0.0101496	0	1.12645e-37	9.83063e-07	1	0.955305	0.820858	NA
2q14.2	chr2	118100000	121600000	q14.2	gneg	q	0.257143	0.0857143	0	0.131579	0.0789474	0	0.515913	0.1	0.1	0.191781	0.0821918	0	0.00694444	0.0101496	0	1.12645e-37	9.83063e-07	1	0.955305	0.820858	NA
2q14.3	chr2	121600000	129100000	q14.3	gpos50	q	0.257143	0.0857143	0	0.131579	0.0789474	0	0.515913	0.1	0.1	0.191781	0.0821918	0	0.00694444	0.0101496	0	1.12645e-37	9.83063e-07	1	0.955305	0.820858	NA
2q21.1	chr2	129100000	131700000	q21.1	gneg	q	0.257143	0.0857143	0	0.131579	0.0789474	0	0.515913	0.1	0.1	0.191781	0.0821918	0	0.00854701	0.0106838	0.00213675	1.3632e-33	1.91307e-06	1	0.955305	0.820858	NA
2q21.2	chr2	131700000	134300000	q21.2	gpos25	q	0.257143	0.0857143	0	0.131579	0.0789474	0	0.515913	0.1	0.1	0.191781	0.0821918	0	0.00854701	0.0106838	0.00213675	1.3632e-33	1.91307e-06	1	0.955305	0.820858	NA
2q21.3	chr2	134300000	136100000	q21.3	gneg	q	0.257143	0.0857143	0	0.131579	0.0789474	0	0.515913	0.1	0.1	0.191781	0.0821918	0	0.00854701	0.0106838	0.00213675	1.3632e-33	1.91307e-06	1	0.955305	0.820858	NA
2q22.1	chr2	136100000	141500000	q22.1	gpos100	q	0.257143	0.0857143	0	0.131579	0.0789474	0	0.515913	0.1	0.1	0.191781	0.0821918	0	0.00801282	0.0106838	0.000534188	7.35061e-35	1.91307e-06	1	0.955305	0.820858	NA
2q22.2	chr2	141500000	143400000	q22.2	gneg	q	0.257143	0.0857143	0	0.131579	0.0789474	0	0.515913	0.1	0.1	0.191781	0.0821918	0	0.00801282	0.0106838	0.000534188	7.35061e-35	1.91307e-06	1	0.955305	0.820858	NA
2q22.3	chr2	143400000	147900000	q22.3	gpos100	q	0.257143	0.0857143	0	0.131579	0.0789474	0	0.515913	0.1	0.1	0.191781	0.0821918	0	0.00801282	0.0106838	0.000534188	7.35061e-35	1.91307e-06	1	0.955305	0.820858	NA
2q23.1	chr2	147900000	149000000	q23.1	gneg	q	0.257143	0.0857143	0	0.131579	0.0789474	0	0.515913	0.1	0.1	0.191781	0.0821918	0	0.00801282	0.0106838	0.000534188	7.35061e-35	1.91307e-06	1	0.955305	0.820858	NA
2q23.2	chr2	149000000	149600000	q23.2	gpos25	q	0.257143	0.0857143	0	0.131579	0.0789474	0	0.515913	0.1	0.1	0.191781	0.0821918	0	0.00801282	0.0106838	0.000534188	7.35061e-35	1.91307e-06	1	0.955305	0.820858	NA
2q23.3	chr2	149600000	154000000	q23.3	gneg	q	0.257143	0.0857143	0	0.131579	0.0789474	0	0.515913	0.1	0.1	0.191781	0.0821918	0	0.00801282	0.0106838	0.000534188	7.35061e-35	1.91307e-06	1	0.955305	0.820858	NA
2q24.1	chr2	154000000	158900000	q24.1	gpos75	q	0.257143	0.0857143	0	0.131579	0.0789474	0	0.515913	0.1	0.1	0.191781	0.0821918	0	0.00747863	0.0106838	0	3.2258e-36	1.91307e-06	1	0.955305	0.820858	NA
2q24.2	chr2	158900000	162900000	q24.2	gneg	q	0.257143	0.0857143	0	0.131579	0.0789474	0	0.515913	0.1	0.1	0.191781	0.0821918	0	0.00747863	0.0106838	0	3.2258e-36	1.91307e-06	1	0.955305	0.820858	NA
2q24.3	chr2	162900000	168900000	q24.3	gpos75	q	0.257143	0.0857143	0	0.131579	0.0789474	0	0.515913	0.1	0.1	0.191781	0.0821918	0	0.00747863	0.0106838	0	3.2258e-36	1.91307e-06	1	0.955305	0.820858	NA
2q31.1	chr2	168900000	177100000	q31.1	gneg	q	0.285714	0.0857143	0.0285714	0.157895	0.0789474	0.0263158	0.500774	0.1	0.1	0.219178	0.0821918	0.0273973	0.0090812	0.0106838	0.00320513	3.06165e-40	1.91307e-06	0.0224148	0.904676	0.820858	0.448188
2q31.2	chr2	177100000	179700000	q31.2	gpos50	q	0.285714	0.0857143	0.0285714	0.157895	0.0789474	0.0263158	0.500774	0.1	0.1	0.219178	0.0821918	0.0273973	0.0090812	0.0106838	0.00320513	3.06165e-40	1.91307e-06	0.0224148	0.904676	0.820858	0.448188
2q31.3	chr2	179700000	182100000	q31.3	gneg	q	0.285714	0.0857143	0.0285714	0.157895	0.0789474	0.0263158	0.500774	0.1	0.1	0.219178	0.0821918	0.0273973	0.0090812	0.0106838	0.00320513	3.06165e-40	1.91307e-06	0.0224148	0.904676	0.820858	0.448188
2q32.1	chr2	182100000	188500000	q32.1	gpos75	q	0.285714	0.0857143	0	0.157895	0.0789474	0.0263158	0.500774	0.1	0.1	0.219178	0.0821918	0.0136986	0.0090812	0.0101496	0.00106838	3.06165e-40	9.83063e-07	0.219557	0.904676	0.820858	0.429822
2q32.2	chr2	188500000	191100000	q32.2	gneg	q	0.285714	0.0857143	0	0.157895	0.0789474	0.0263158	0.500774	0.1	0.1	0.219178	0.0821918	0.0136986	0.0090812	0.0101496	0.00106838	3.06165e-40	9.83063e-07	0.219557	0.904676	0.820858	0.429822
2q32.3	chr2	191100000	196600000	q32.3	gpos75	q	0.285714	0.0857143	0	0.157895	0.0789474	0.0263158	0.500774	0.1	0.1	0.219178	0.0821918	0.0136986	0.0090812	0.0101496	0.00106838	3.06165e-40	9.83063e-07	0.219557	0.904676	0.820858	0.429822
2q33.1	chr2	196600000	202500000	q33.1	gneg	q	0.342857	0.0857143	0.0571429	0.157895	0.0789474	0	0.760713	0.1	0.365255	0.246575	0.0821918	0.0273973	0.0112179	0.0101496	0.00267094	4.44464e-43	9.83063e-07	0.0119169	0.610158	0.820858	0.171764
2q33.2	chr2	202500000	204100000	q33.2	gpos50	q	0.342857	0.0857143	0.0571429	0.157895	0.0789474	0	0.760713	0.1	0.365255	0.246575	0.0821918	0.0273973	0.0112179	0.0101496	0.00267094	4.44464e-43	9.83063e-07	0.0119169	0.610158	0.820858	0.171764
2q33.3	chr2	204100000	208200000	q33.3	gneg	q	0.342857	0.0857143	0.0571429	0.157895	0.0789474	0	0.760713	0.1	0.365255	0.246575	0.0821918	0.0273973	0.0112179	0.0101496	0.00267094	4.44464e-43	9.83063e-07	0.0119169	0.610158	0.820858	0.171764
2q34	chr2	208200000	214500000	q34	gpos100	q	0.342857	0.0857143	0	0.157895	0.0789474	0.0263158	0.760713	0.1	0.1	0.246575	0.0821918	0.0136986	0.0112179	0.0101496	0	4.44464e-43	9.83063e-07	0.0123693	0.610158	0.820858	0.429822
2q35	chr2	214500000	220700000	q35	gneg	q	0.342857	0.0857143	0.0285714	0.157895	0.0789474	0	0.760713	0.1	0.107903	0.246575	0.0821918	0.0136986	0.0112179	0.0101496	0.00213675	4.44464e-43	9.83063e-07	0.438681	0.610158	0.820858	0.685072
2q36.1	chr2	220700000	224300000	q36.1	gpos75	q	0.314286	0.0857143	0	0.157895	0.0789474	0	0.641439	0.1	0.1	0.232877	0.0821918	0	0.0101496	0.0101496	0	1.23909e-41	9.83063e-07	1	0.680242	0.820858	NA
2q36.2	chr2	224300000	225200000	q36.2	gneg	q	0.314286	0.0857143	0	0.157895	0.0789474	0	0.641439	0.1	0.1	0.232877	0.0821918	0	0.0101496	0.0101496	0	1.23909e-41	9.83063e-07	1	0.680242	0.820858	NA
2q36.3	chr2	225200000	230100000	q36.3	gpos100	q	0.314286	0.0857143	0	0.157895	0.0789474	0	0.641439	0.1	0.1	0.232877	0.0821918	0	0.0101496	0.0101496	0	1.23909e-41	9.83063e-07	1	0.680242	0.820858	NA
2q37.1	chr2	230100000	234700000	q37.1	gneg	q	0.342857	0.0857143	0.0571429	0.157895	0.0789474	0.0263158	0.760713	0.1	0.114287	0.246575	0.0821918	0.0410959	0.0122863	0.0101496	0.00320513	9.25617e-41	9.83063e-07	0.000114318	0.610158	0.820858	0.114599
2q37.2	chr2	234700000	236400000	q37.2	gpos50	q	0.342857	0.0857143	0.0571429	0.157895	0.0789474	0.0263158	0.760713	0.1	0.114287	0.246575	0.0821918	0.0410959	0.0122863	0.0101496	0.00320513	9.25617e-41	9.83063e-07	0.000114318	0.610158	0.820858	0.114599
2q37.3	chr2	236400000	242193529	q37.3	gneg	q	0.342857	0.0857143	0.0571429	0.157895	0.0789474	0.0263158	0.760713	0.1	0.114287	0.246575	0.0821918	0.0410959	0.0144231	0.0101496	0.00587607	9.79544e-37	9.83063e-07	0.0045878	0.610158	0.820858	0.114599
3p26.3	chr3	0	2800000	p26.3	gpos50	p	0.228571	0.0571429	0	0.289474	0.0526316	0	0.179962	0.1	0.1	0.260274	0.0547945	0	0.0400641	0.0101496	0.00106838	3.54879e-17	0.00310654	1	0.310589	0.398411	NA
3p26.2	chr3	2800000	4000000	p26.2	gneg	p	0.228571	0.0571429	0	0.289474	0.0526316	0	0.179962	0.1	0.1	0.260274	0.0547945	0	0.0395299	0.0101496	0.000534188	2.0525e-17	0.00310654	1	0.310589	0.398411	NA
3p26.1	chr3	4000000	8100000	p26.1	gpos50	p	0.228571	0.0571429	0	0.289474	0.0526316	0	0.179962	0.1	0.1	0.260274	0.0547945	0	0.0395299	0.0101496	0.000534188	2.0525e-17	0.00310654	1	0.310589	0.398411	NA
3p25.3	chr3	8100000	11600000	p25.3	gneg	p	0.228571	0.0571429	0.0285714	0.289474	0.0526316	0	0.179962	0.1	0.107903	0.260274	0.0547945	0.0136986	0.0395299	0.0106838	0.00373932	2.0525e-17	0.00430702	0.688452	0.310589	0.398411	0.873922
3p25.2	chr3	11600000	13200000	p25.2	gpos25	p	0.228571	0.0571429	0.0285714	0.289474	0.0526316	0	0.179962	0.1	0.107903	0.260274	0.0547945	0.0136986	0.0395299	0.0106838	0.00373932	2.0525e-17	0.00430702	0.688452	0.310589	0.398411	0.873922
3p25.1	chr3	13200000	16300000	p25.1	gneg	p	0.228571	0.0571429	0.0285714	0.289474	0.0526316	0	0.179962	0.1	0.107903	0.260274	0.0547945	0.0136986	0.0395299	0.0106838	0.00373932	2.0525e-17	0.00430702	0.688452	0.310589	0.398411	0.873922
3p24.3	chr3	16300000	23800000	p24.3	gpos100	p	0.228571	0.0571429	0	0.289474	0.0526316	0	0.179962	0.1	0.1	0.260274	0.0547945	0	0.0379274	0.0106838	0	3.68896e-18	0.00430702	1	0.310589	0.398411	NA
3p24.2	chr3	23800000	26300000	p24.2	gneg	p	0.228571	0.0571429	0	0.289474	0.0526316	0	0.179962	0.1	0.1	0.260274	0.0547945	0	0.0379274	0.0106838	0	3.68896e-18	0.00430702	1	0.310589	0.398411	NA
3p24.1	chr3	26300000	30800000	p24.1	gpos75	p	0.228571	0.0571429	0	0.289474	0.0526316	0	0.179962	0.1	0.1	0.260274	0.0547945	0	0.0379274	0.0106838	0	3.68896e-18	0.00430702	1	0.310589	0.398411	NA
3p23	chr3	30800000	32000000	p23	gneg	p	0.228571	0.0571429	0	0.289474	0.0526316	0	0.179962	0.1	0.1	0.260274	0.0547945	0	0.0379274	0.0106838	0.00106838	3.68896e-18	0.00430702	1	0.310589	0.398411	NA
3p22.3	chr3	32000000	36400000	p22.3	gpos50	p	0.228571	0.0571429	0	0.289474	0.0526316	0	0.179962	0.1	0.1	0.260274	0.0547945	0	0.0379274	0.0101496	0.000534188	3.68896e-18	0.00310654	1	0.310589	0.398411	NA
3p22.2	chr3	36400000	39300000	p22.2	gneg	p	0.228571	0.0571429	0	0.289474	0.0526316	0	0.179962	0.1	0.1	0.260274	0.0547945	0	0.0379274	0.0101496	0.000534188	3.68896e-18	0.00310654	1	0.310589	0.398411	NA
3p22.1	chr3	39300000	43600000	p22.1	gpos75	p	0.228571	0.0571429	0	0.289474	0.0526316	0	0.179962	0.1	0.1	0.260274	0.0547945	0	0.0379274	0.0101496	0.000534188	3.68896e-18	0.00310654	1	0.310589	0.398411	NA
3p21.33	chr3	43600000	44100000	p21.33	gneg	p	0.228571	0.0571429	0	0.289474	0.0526316	0	0.179962	0.1	0.1	0.260274	0.0547945	0	0.0395299	0.0101496	0.00534188	2.0525e-17	0.00310654	1	0.310589	0.398411	NA
3p21.32	chr3	44100000	44200000	p21.32	gpos50	p	0.228571	0.0571429	0	0.289474	0.0526316	0	0.179962	0.1	0.1	0.260274	0.0547945	0	0.0395299	0.0101496	0.00534188	2.0525e-17	0.00310654	1	0.310589	0.398411	NA
3p21.31	chr3	44200000	50600000	p21.31	gneg	p	0.228571	0.0571429	0	0.289474	0.0526316	0	0.179962	0.1	0.1	0.260274	0.0547945	0	0.0395299	0.0101496	0.00534188	2.0525e-17	0.00310654	1	0.310589	0.398411	NA
3p21.2	chr3	50600000	52300000	p21.2	gpos25	p	0.228571	0.0571429	0	0.289474	0.0526316	0	0.179962	0.1	0.1	0.260274	0.0547945	0	0.0395299	0.0101496	0.00587607	2.0525e-17	0.00310654	1	0.310589	0.398411	NA
3p21.1	chr3	52300000	54400000	p21.1	gneg	p	0.228571	0.0571429	0	0.289474	0.0526316	0	0.179962	0.1	0.1	0.260274	0.0547945	0	0.0395299	0.0101496	0.00534188	2.0525e-17	0.00310654	1	0.310589	0.398411	NA
3p14.3	chr3	54400000	58600000	p14.3	gpos50	p	0.228571	0.0571429	0	0.289474	0.0526316	0	0.179962	0.1	0.1	0.260274	0.0547945	0	0.0379274	0.0090812	0.00106838	3.68896e-18	0.00147325	1	0.310589	0.398411	NA
3p14.2	chr3	58600000	63800000	p14.2	gneg	p	0.228571	0.0571429	0	0.289474	0.0526316	0	0.179962	0.1	0.1	0.260274	0.0547945	0	0.0379274	0.0090812	0.00160256	3.68896e-18	0.00147325	1	0.310589	0.398411	NA
3p14.1	chr3	63800000	69700000	p14.1	gpos50	p	0.228571	0.0571429	0	0.289474	0.0526316	0	0.179962	0.1	0.1	0.260274	0.0547945	0	0.0379274	0.00854701	0.00106838	3.68896e-18	0.000959881	1	0.310589	0.398411	NA
3p13	chr3	69700000	74100000	p13	gneg	p	0.228571	0.0571429	0.0571429	0.289474	0.0526316	0.0263158	0.179962	0.1	0.114287	0.260274	0.0547945	0.0410959	0.036859	0.00801282	0.00801282	1.10035e-18	0.000598131	0.0206149	0.310589	0.398411	0.48852
3p12.3	chr3	74100000	79800000	p12.3	gpos75	p	0.2	0.0285714	0	0.289474	0.0526316	0	0.289051	0.1	0.1	0.246575	0.0410959	0	0.0304487	0.00801282	0.00160256	3.5262e-20	0.0206149	1	0.380206	0.344039	NA
3p12.2	chr3	79800000	83500000	p12.2	gneg	p	0.2	0.0285714	0	0.289474	0.0526316	0	0.289051	0.1	0.1	0.246575	0.0410959	0	0.0304487	0.00801282	0.00160256	3.5262e-20	0.0206149	1	0.380206	0.344039	NA
3p12.1	chr3	83500000	87100000	p12.1	gpos75	p	0.2	0.0285714	0	0.289474	0.0526316	0	0.289051	0.1	0.1	0.246575	0.0410959	0	0.0304487	0.00801282	0.00160256	3.5262e-20	0.0206149	1	0.380206	0.344039	NA
3p11.2	chr3	87100000	87800000	p11.2	gneg	p	0.2	0.0285714	0	0.289474	0.0526316	0	0.289051	0.1	0.1	0.246575	0.0410959	0	0.028312	0.00801282	0.00854701	1.40225e-21	0.0206149	0.879387	0.380206	0.344039	NA
3p11.1	chr3	87800000	90900000	p11.1	acen	p	0.2	0.0285714	0	0.289474	0.0526316	0	0.289051	0.1	0.1	0.246575	0.0410959	0	0.0224359	0.00747863	0.00160256	2.14859e-26	0.0151077	1	0.380206	0.344039	NA
3q11.1	chr3	90900000	94000000	q11.1	acen	q	0.2	0.0285714	0	0.289474	0.0526316	0	0.289051	0.1	0.1	0.246575	0.0410959	0	0.0202991	0.00694444	0.000534188	1.29852e-28	0.0106597	1	0.380206	0.344039	NA
3q11.2	chr3	94000000	98600000	q11.2	gvar	q	0.2	0.0285714	0	0.289474	0.0526316	0	0.289051	0.1	0.1	0.246575	0.0410959	0	0.0208333	0.00694444	0.000534188	4.97978e-28	0.0106597	1	0.380206	0.344039	NA
3q12.1	chr3	98600000	100300000	q12.1	gneg	q	0.2	0.0285714	0	0.315789	0.0526316	0.0263158	0.407272	0.1	0.1	0.260274	0.0410959	0.0136986	0.0235043	0.00694444	0.00373932	4.45355e-28	0.0106597	0.688452	0.231783	0.344039	0
3q12.2	chr3	100300000	101200000	q12.2	gpos25	q	0.2	0.0285714	0	0.315789	0.0526316	0.0263158	0.407272	0.1	0.1	0.260274	0.0410959	0.0136986	0.0235043	0.00694444	0.00373932	4.45355e-28	0.0106597	0.688452	0.231783	0.344039	0
3q12.3	chr3	101200000	103100000	q12.3	gneg	q	0.2	0.0285714	0	0.315789	0.0526316	0.0263158	0.407272	0.1	0.1	0.260274	0.0410959	0.0136986	0.0235043	0.00694444	0.00373932	4.45355e-28	0.0106597	0.688452	0.231783	0.344039	0
3q13.11	chr3	103100000	106500000	q13.11	gpos75	q	0.2	0.0285714	0	0.315789	0.0526316	0	0.407272	0.1	0.1	0.260274	0.0410959	0	0.0245726	0.00694444	0.00106838	4.63475e-27	0.0106597	1	0.231783	0.344039	NA
3q13.12	chr3	106500000	108200000	q13.12	gneg	q	0.2	0.0285714	0	0.315789	0.0526316	0	0.407272	0.1	0.1	0.260274	0.0410959	0	0.0245726	0.00694444	0.00106838	4.63475e-27	0.0106597	1	0.231783	0.344039	NA
3q13.13	chr3	108200000	111600000	q13.13	gpos50	q	0.2	0.0285714	0	0.315789	0.0526316	0	0.407272	0.1	0.1	0.260274	0.0410959	0	0.0245726	0.00694444	0.00106838	4.63475e-27	0.0106597	1	0.231783	0.344039	NA
3q13.2	chr3	111600000	113700000	q13.2	gneg	q	0.2	0.0285714	0	0.315789	0.0526316	0	0.407272	0.1	0.1	0.260274	0.0410959	0	0.0251068	0.00694444	0.00213675	1.41782e-26	0.0106597	1	0.231783	0.344039	NA
3q13.31	chr3	113700000	117600000	q13.31	gpos75	q	0.2	0.0285714	0	0.315789	0.0526316	0	0.407272	0.1	0.1	0.260274	0.0410959	0	0.0251068	0.00694444	0.00106838	1.41782e-26	0.0106597	1	0.231783	0.344039	NA
3q13.32	chr3	117600000	119300000	q13.32	gneg	q	0.2	0.0285714	0	0.315789	0.0526316	0	0.407272	0.1	0.1	0.260274	0.0410959	0	0.0251068	0.00694444	0.00106838	1.41782e-26	0.0106597	1	0.231783	0.344039	NA
3q13.33	chr3	119300000	122200000	q13.33	gpos75	q	0.2	0.0285714	0	0.315789	0.0526316	0	0.407272	0.1	0.1	0.260274	0.0410959	0	0.0251068	0.00694444	0.00106838	1.41782e-26	0.0106597	1	0.231783	0.344039	NA
3q21.1	chr3	122200000	124100000	q21.1	gneg	q	0.2	0.0285714	0	0.315789	0.0526316	0.0263158	0.407272	0.1	0.1	0.260274	0.0410959	0.0136986	0.0309829	0.00801282	0.019765	4.58421e-22	0.0206149	1	0.231783	0.344039	4.26209e-09
3q21.2	chr3	124100000	126100000	q21.2	gpos25	q	0.2	0.0285714	0	0.315789	0.0526316	0.0263158	0.407272	0.1	0.1	0.260274	0.0410959	0.0136986	0.0309829	0.00801282	0.019765	4.58421e-22	0.0206149	1	0.231783	0.344039	4.26209e-09
3q21.3	chr3	126100000	129500000	q21.3	gneg	q	0.2	0.0285714	0.0285714	0.315789	0.0526316	0.0263158	0.407272	0.1	0.1	0.260274	0.0410959	0.0273973	0.0309829	0.00801282	0.019765	4.58421e-22	0.0206149	0.966252	0.231783	0.344039	0.523857
3q22.1	chr3	129500000	134000000	q22.1	gpos25	q	0.2	0.0285714	0	0.315789	0.0526316	0	0.407272	0.1	0.1	0.260274	0.0410959	0	0.0304487	0.00801282	0	2.01963e-22	0.0206149	1	0.231783	0.344039	NA
3q22.2	chr3	134000000	136000000	q22.2	gneg	q	0.2	0.0285714	0	0.315789	0.0526316	0	0.407272	0.1	0.1	0.260274	0.0410959	0	0.0304487	0.00801282	0	2.01963e-22	0.0206149	1	0.231783	0.344039	NA
3q22.3	chr3	136000000	139000000	q22.3	gpos25	q	0.2	0.0285714	0	0.315789	0.0526316	0	0.407272	0.1	0.1	0.260274	0.0410959	0	0.0304487	0.00801282	0	2.01963e-22	0.0206149	1	0.231783	0.344039	NA
3q23	chr3	139000000	143100000	q23	gneg	q	0.2	0.0285714	0	0.315789	0.0526316	0	0.407272	0.1	0.1	0.260274	0.0410959	0	0.0309829	0.00854701	0.00106838	4.58421e-22	0.0272423	1	0.231783	0.344039	NA
3q24	chr3	143100000	149200000	q24	gpos100	q	0.2	0.0285714	0	0.315789	0.0526316	0	0.407272	0.1	0.1	0.260274	0.0410959	0	0.0309829	0.00854701	0	4.58421e-22	0.0272423	1	0.231783	0.344039	NA
3q25.1	chr3	149200000	152300000	q25.1	gneg	q	0.2	0.0285714	0	0.315789	0.0526316	0.0263158	0.407272	0.1	0.1	0.260274	0.0410959	0.0136986	0.0320513	0.00854701	0.00267094	2.21897e-21	0.0272423	0.531449	0.231783	0.344039	0
3q25.2	chr3	152300000	155300000	q25.2	gpos50	q	0.2	0.0285714	0	0.315789	0.0526316	0.0263158	0.407272	0.1	0.1	0.260274	0.0410959	0.0136986	0.0320513	0.00854701	0.00267094	2.21897e-21	0.0272423	0.531449	0.231783	0.344039	0
3q25.31	chr3	155300000	157300000	q25.31	gneg	q	0.2	0.0285714	0	0.315789	0.0526316	0.0263158	0.407272	0.1	0.1	0.260274	0.0410959	0.0136986	0.0320513	0.00854701	0.00267094	2.21897e-21	0.0272423	0.531449	0.231783	0.344039	0
3q25.32	chr3	157300000	159300000	q25.32	gpos50	q	0.2	0.0285714	0	0.315789	0.0526316	0.0263158	0.407272	0.1	0.1	0.260274	0.0410959	0.0136986	0.0320513	0.00854701	0.00267094	2.21897e-21	0.0272423	0.531449	0.231783	0.344039	0
3q25.33	chr3	159300000	161000000	q25.33	gneg	q	0.2	0.0285714	0	0.315789	0.0526316	0.0263158	0.407272	0.1	0.1	0.260274	0.0410959	0.0136986	0.0320513	0.00854701	0.00267094	2.21897e-21	0.0272423	0.531449	0.231783	0.344039	0
3q26.1	chr3	161000000	167900000	q26.1	gpos100	q	0.2	0.0285714	0	0.289474	0.0526316	0	0.289051	0.1	0.1	0.246575	0.0410959	0	0.0315171	0.0090812	0.0122863	1.55895e-19	0.03503	0.673982	0.380206	0.344039	NA
3q26.2	chr3	167900000	171200000	q26.2	gneg	q	0.2	0.0285714	0.0285714	0.289474	0.0526316	0.0263158	0.289051	0.1	0.1	0.246575	0.0410959	0.0273973	0.0315171	0.0090812	0.0181624	1.55895e-19	0.03503	0.884756	0.380206	0.344039	0.523857
3q26.31	chr3	171200000	176000000	q26.31	gpos75	q	0.2	0.0285714	0	0.289474	0.0526316	0	0.289051	0.1	0.1	0.246575	0.0410959	0	0.0309829	0.0090812	0.0117521	7.48742e-20	0.03503	0.698671	0.380206	0.344039	NA
3q26.32	chr3	176000000	179300000	q26.32	gneg	q	0.2	0.0285714	0	0.289474	0.0526316	0	0.289051	0.1	0.1	0.246575	0.0410959	0	0.0309829	0.0090812	0.0117521	7.48742e-20	0.03503	0.698671	0.380206	0.344039	NA
3q26.33	chr3	179300000	183000000	q26.33	gpos75	q	0.2	0.0285714	0	0.289474	0.0526316	0	0.289051	0.1	0.1	0.246575	0.0410959	0	0.0309829	0.0090812	0.0117521	7.48742e-20	0.03503	0.698671	0.380206	0.344039	NA
3q27.1	chr3	183000000	184800000	q27.1	gneg	q	0.2	0.0285714	0	0.289474	0.0526316	0	0.289051	0.1	0.1	0.246575	0.0410959	0	0.0309829	0.0090812	0.00213675	7.48742e-20	0.03503	1	0.380206	0.344039	NA
3q27.2	chr3	184800000	186300000	q27.2	gpos25	q	0.2	0.0285714	0	0.289474	0.0526316	0	0.289051	0.1	0.1	0.246575	0.0410959	0	0.0309829	0.0090812	0.00213675	7.48742e-20	0.03503	1	0.380206	0.344039	NA
3q27.3	chr3	186300000	188200000	q27.3	gneg	q	0.2	0.0285714	0	0.289474	0.0526316	0	0.289051	0.1	0.1	0.246575	0.0410959	0	0.0309829	0.0090812	0.00213675	7.48742e-20	0.03503	1	0.380206	0.344039	NA
3q28	chr3	188200000	192600000	q28	gpos75	q	0.2	0.0285714	0	0.289474	0.0526316	0	0.289051	0.1	0.1	0.246575	0.0410959	0	0.0293803	0.0090812	0	7.35013e-21	0.03503	1	0.380206	0.344039	NA
3q29	chr3	192600000	198295559	q29	gneg	q	0.2	0.0285714	0	0.289474	0.0526316	0.0263158	0.289051	0.1	0.1	0.246575	0.0410959	0.0136986	0.0304487	0.0090812	0.00213675	3.5262e-20	0.03503	0.438681	0.380206	0.344039	0.553327
4p16.3	chr4	0	4500000	p16.3	gneg	p	0.0571429	0.0571429	0.0285714	0.210526	0.157895	0	0.762167	0.482517	0.107903	0.136986	0.109589	0.0136986	0.0202991	0.0154915	0.00480769	2.05088e-09	6.46647e-08	0.816392	0.65958	0.595742	0.873922
4p16.2	chr4	4500000	6000000	p16.2	gpos25	p	0.0571429	0.0571429	0.0285714	0.210526	0.157895	0	0.762167	0.482517	0.107903	0.136986	0.109589	0.0136986	0.0202991	0.0154915	0.0042735	2.05088e-09	6.46647e-08	0.75548	0.65958	0.595742	0.873922
4p16.1	chr4	6000000	11300000	p16.1	gneg	p	0.0571429	0.0571429	0.0285714	0.210526	0.157895	0	0.762167	0.482517	0.107903	0.136986	0.109589	0.0136986	0.0202991	0.0154915	0.0042735	2.05088e-09	6.46647e-08	0.75548	0.65958	0.595742	0.873922
4p15.33	chr4	11300000	15000000	p15.33	gpos50	p	0.0285714	0.0571429	0	0.210526	0.157895	0	0.901875	0.482517	0.1	0.123288	0.109589	0	0.0186966	0.0154915	0	2.62632e-08	6.46647e-08	1	0.586415	0.595742	NA
4p15.32	chr4	15000000	17700000	p15.32	gneg	p	0.0285714	0.0571429	0	0.210526	0.157895	0	0.901875	0.482517	0.1	0.123288	0.109589	0	0.0186966	0.0154915	0	2.62632e-08	6.46647e-08	1	0.586415	0.595742	NA
4p15.31	chr4	17700000	21300000	p15.31	gpos75	p	0.0285714	0.0571429	0	0.210526	0.157895	0	0.901875	0.482517	0.1	0.123288	0.109589	0	0.0186966	0.0154915	0	2.62632e-08	6.46647e-08	1	0.586415	0.595742	NA
4p15.2	chr4	21300000	27700000	p15.2	gneg	p	0.0285714	0.0571429	0	0.210526	0.157895	0	0.901875	0.482517	0.1	0.123288	0.109589	0	0.0186966	0.0154915	0	2.62632e-08	6.46647e-08	1	0.586415	0.595742	NA
4p15.1	chr4	27700000	35800000	p15.1	gpos100	p	0.0285714	0.0571429	0	0.210526	0.157895	0	0.901875	0.482517	0.1	0.123288	0.109589	0	0.0186966	0.0154915	0	2.62632e-08	6.46647e-08	1	0.586415	0.595742	NA
4p14	chr4	35800000	41200000	p14	gneg	p	0.0285714	0.0571429	0	0.210526	0.157895	0	0.901875	0.482517	0.1	0.123288	0.109589	0	0.0192308	0.0154915	0.00694444	4.39535e-08	6.46647e-08	0.999111	0.586415	0.595742	NA
4p13	chr4	41200000	44600000	p13	gpos50	p	0.0285714	0.0571429	0	0.210526	0.157895	0	0.901875	0.482517	0.1	0.123288	0.109589	0	0.0149573	0.0154915	0.000534188	3.26238e-10	6.46647e-08	1	0.586415	0.595742	NA
4p12	chr4	44600000	48200000	p12	gneg	p	0.0285714	0.0571429	0	0.210526	0.157895	0	0.901875	0.482517	0.1	0.123288	0.109589	0	0.0144231	0.0154915	0.00106838	1.51578e-10	6.46647e-08	1	0.586415	0.595742	NA
4p11	chr4	48200000	50000000	p11	acen	p	0.0285714	0.0571429	0	0.210526	0.157895	0	0.901875	0.482517	0.1	0.123288	0.109589	0	0.0133547	0.0154915	0	2.85841e-11	6.46647e-08	1	0.586415	0.595742	NA
4q11	chr4	50000000	51800000	q11	acen	q	0.0285714	0.0571429	0	0.210526	0.157895	0	0.901875	0.482517	0.1	0.123288	0.109589	0	0.0138889	0.0149573	0.000534188	6.74093e-11	3.55487e-08	1	0.586415	0.595742	NA
4q12	chr4	51800000	58500000	q12	gneg	q	0.0285714	0.0571429	0	0.210526	0.157895	0	0.901875	0.482517	0.1	0.123288	0.109589	0	0.0165598	0.0160256	0.0042735	2.5838e-09	1.13971e-07	1	0.586415	0.595742	NA
4q13.1	chr4	58500000	65500000	q13.1	gpos100	q	0.0285714	0.0571429	0	0.210526	0.157895	0	0.901875	0.482517	0.1	0.123288	0.109589	0	0.0160256	0.0160256	0.000534188	1.343e-09	1.13971e-07	1	0.586415	0.595742	NA
4q13.2	chr4	65500000	69400000	q13.2	gneg	q	0.0285714	0.0571429	0	0.210526	0.157895	0	0.901875	0.482517	0.1	0.123288	0.109589	0	0.0160256	0.0160256	0.000534188	1.343e-09	1.13971e-07	1	0.586415	0.595742	NA
4q13.3	chr4	69400000	75300000	q13.3	gpos75	q	0.0285714	0.0571429	0	0.210526	0.157895	0	0.901875	0.482517	0.1	0.123288	0.109589	0	0.0160256	0.0160256	0.000534188	1.343e-09	1.13971e-07	1	0.586415	0.595742	NA
4q21.1	chr4	75300000	78000000	q21.1	gneg	q	0.0285714	0.0571429	0.0285714	0.236842	0.157895	0.0263158	0.944539	0.482517	0.1	0.136986	0.109589	0.0273973	0.0251068	0.0165598	0.0117521	1.33367e-07	1.95095e-07	0.503061	0.457201	0.595742	0.305995
4q21.21	chr4	78000000	81500000	q21.21	gpos50	q	0.0285714	0.0571429	0.0285714	0.236842	0.157895	0.0263158	0.944539	0.482517	0.1	0.136986	0.109589	0.0273973	0.0251068	0.0165598	0.0117521	1.33367e-07	1.95095e-07	0.503061	0.457201	0.595742	0.305995
4q21.22	chr4	81500000	83200000	q21.22	gneg	q	0.0285714	0.0571429	0.0285714	0.236842	0.157895	0.0263158	0.944539	0.482517	0.1	0.136986	0.109589	0.0273973	0.0251068	0.0165598	0.0117521	1.33367e-07	1.95095e-07	0.503061	0.457201	0.595742	0.305995
4q21.23	chr4	83200000	86000000	q21.23	gpos25	q	0.0285714	0.0571429	0.0285714	0.236842	0.157895	0.0263158	0.944539	0.482517	0.1	0.136986	0.109589	0.0273973	0.0251068	0.0165598	0.0117521	1.33367e-07	1.95095e-07	0.503061	0.457201	0.595742	0.305995
4q21.3	chr4	86000000	87100000	q21.3	gneg	q	0.0285714	0.0571429	0.0285714	0.236842	0.157895	0.0263158	0.944539	0.482517	0.1	0.136986	0.109589	0.0273973	0.0251068	0.0165598	0.0117521	1.33367e-07	1.95095e-07	0.503061	0.457201	0.595742	0.305995
4q22.1	chr4	87100000	92800000	q22.1	gpos75	q	0.0285714	0.0571429	0	0.236842	0.157895	0	0.944539	0.482517	0.1	0.136986	0.109589	0	0.0251068	0.0165598	0	1.33367e-07	1.95095e-07	1	0.457201	0.595742	NA
4q22.2	chr4	92800000	94200000	q22.2	gneg	q	0.0285714	0.0571429	0	0.236842	0.157895	0	0.944539	0.482517	0.1	0.136986	0.109589	0	0.0251068	0.0165598	0	1.33367e-07	1.95095e-07	1	0.457201	0.595742	NA
4q22.3	chr4	94200000	97900000	q22.3	gpos75	q	0.0285714	0.0571429	0	0.236842	0.157895	0	0.944539	0.482517	0.1	0.136986	0.109589	0	0.0251068	0.0165598	0	1.33367e-07	1.95095e-07	1	0.457201	0.595742	NA
4q23	chr4	97900000	100100000	q23	gneg	q	0.0285714	0.0571429	0	0.236842	0.157895	0	0.944539	0.482517	0.1	0.136986	0.109589	0	0.025641	0.0165598	0.000534188	1.956e-07	1.95095e-07	1	0.457201	0.595742	NA
4q24	chr4	100100000	106700000	q24	gpos50	q	0.0285714	0.0571429	0	0.236842	0.157895	0	0.944539	0.482517	0.1	0.136986	0.109589	0	0.025641	0.0165598	0	1.956e-07	1.95095e-07	1	0.457201	0.595742	NA
4q25	chr4	106700000	113200000	q25	gneg	q	0.0285714	0.0571429	0	0.236842	0.157895	0	0.944539	0.482517	0.1	0.136986	0.109589	0	0.0288462	0.017094	0.00320513	1.50778e-06	3.25063e-07	1	0.457201	0.595742	NA
4q26	chr4	113200000	119900000	q26	gpos75	q	0.0285714	0.0571429	0	0.236842	0.157895	0	0.944539	0.482517	0.1	0.136986	0.109589	0	0.028312	0.017094	0	1.10273e-06	3.25063e-07	1	0.457201	0.595742	NA
4q27	chr4	119900000	122800000	q27	gneg	q	0.0285714	0.0571429	0	0.236842	0.157895	0	0.944539	0.482517	0.1	0.136986	0.109589	0	0.0288462	0.0176282	0.00213675	1.50778e-06	5.28214e-07	1	0.457201	0.595742	NA
4q28.1	chr4	122800000	127900000	q28.1	gpos50	q	0.0285714	0.0571429	0	0.236842	0.157895	0	0.944539	0.482517	0.1	0.136986	0.109589	0	0.0277778	0.0176282	0	7.98226e-07	5.28214e-07	1	0.457201	0.595742	NA
4q28.2	chr4	127900000	130100000	q28.2	gneg	q	0.0285714	0.0571429	0	0.236842	0.157895	0	0.944539	0.482517	0.1	0.136986	0.109589	0	0.0277778	0.0176282	0	7.98226e-07	5.28214e-07	1	0.457201	0.595742	NA
4q28.3	chr4	130100000	138500000	q28.3	gpos100	q	0.0285714	0.0571429	0	0.236842	0.157895	0	0.944539	0.482517	0.1	0.136986	0.109589	0	0.0277778	0.0176282	0	7.98226e-07	5.28214e-07	1	0.457201	0.595742	NA
4q31.1	chr4	138500000	140600000	q31.1	gneg	q	0.0571429	0.0571429	0.0285714	0.236842	0.157895	0	0.852565	0.482517	0.107903	0.150685	0.109589	0.0136986	0.0331197	0.0176282	0.00694444	7.9907e-07	5.28214e-07	1	0.794268	0.595742	0.423187
4q31.21	chr4	140600000	145900000	q31.21	gpos25	q	0.0571429	0.0571429	0.0285714	0.236842	0.157895	0	0.852565	0.482517	0.107903	0.150685	0.109589	0.0136986	0.0331197	0.0176282	0.00587607	7.9907e-07	5.28214e-07	0.923261	0.794268	0.595742	0.423187
4q31.22	chr4	145900000	147500000	q31.22	gneg	q	0.0571429	0.0571429	0.0285714	0.236842	0.157895	0	0.852565	0.482517	0.107903	0.150685	0.109589	0.0136986	0.0331197	0.0176282	0.00587607	7.9907e-07	5.28214e-07	0.923261	0.794268	0.595742	0.423187
4q31.23	chr4	147500000	150200000	q31.23	gpos25	q	0.0571429	0.0571429	0.0285714	0.236842	0.157895	0	0.852565	0.482517	0.107903	0.150685	0.109589	0.0136986	0.0331197	0.0176282	0.00587607	7.9907e-07	5.28214e-07	0.923261	0.794268	0.595742	0.423187
4q31.3	chr4	150200000	154600000	q31.3	gneg	q	0.0571429	0.0571429	0.0285714	0.236842	0.157895	0	0.852565	0.482517	0.107903	0.150685	0.109589	0.0136986	0.0331197	0.0176282	0.00587607	7.9907e-07	5.28214e-07	0.923261	0.794268	0.595742	0.423187
4q32.1	chr4	154600000	160800000	q32.1	gpos100	q	0.0571429	0.0571429	0	0.263158	0.157895	0	0.912583	0.482517	0.1	0.164384	0.109589	0	0.0309829	0.0176282	0	8.63876e-09	5.28214e-07	1	0.933692	0.595742	NA
4q32.2	chr4	160800000	163600000	q32.2	gneg	q	0.0571429	0.0571429	0	0.263158	0.157895	0	0.912583	0.482517	0.1	0.164384	0.109589	0	0.0309829	0.0176282	0	8.63876e-09	5.28214e-07	1	0.933692	0.595742	NA
4q32.3	chr4	163600000	169200000	q32.3	gpos100	q	0.0571429	0.0571429	0	0.263158	0.157895	0	0.912583	0.482517	0.1	0.164384	0.109589	0	0.0309829	0.0176282	0	8.63876e-09	5.28214e-07	1	0.933692	0.595742	NA
4q33	chr4	169200000	171000000	q33	gneg	q	0.0571429	0.0571429	0	0.263158	0.157895	0	0.912583	0.482517	0.1	0.164384	0.109589	0	0.0315171	0.0176282	0.00160256	1.25276e-08	5.28214e-07	1	0.933692	0.595742	NA
4q34.1	chr4	171000000	175400000	q34.1	gpos75	q	0.0571429	0.0571429	0	0.263158	0.157895	0	0.912583	0.482517	0.1	0.164384	0.109589	0	0.0304487	0.0176282	0	5.8921e-09	5.28214e-07	1	0.933692	0.595742	NA
4q34.2	chr4	175400000	176600000	q34.2	gneg	q	0.0571429	0.0571429	0	0.263158	0.157895	0	0.912583	0.482517	0.1	0.164384	0.109589	0	0.0304487	0.0176282	0	5.8921e-09	5.28214e-07	1	0.933692	0.595742	NA
4q34.3	chr4	176600000	182300000	q34.3	gpos100	q	0.0571429	0.0571429	0	0.263158	0.157895	0	0.912583	0.482517	0.1	0.164384	0.109589	0	0.0304487	0.0176282	0	5.8921e-09	5.28214e-07	1	0.933692	0.595742	NA
4q35.1	chr4	182300000	186200000	q35.1	gneg	q	0.0571429	0.0571429	0	0.263158	0.157895	0.0263158	0.912583	0.482517	0.1	0.164384	0.109589	0.0136986	0.0320513	0.0176282	0.00267094	1.79771e-08	5.28214e-07	0.531449	0.933692	0.595742	2.55734e-06
4q35.2	chr4	186200000	190214555	q35.2	gpos25	q	0.0571429	0.0571429	0	0.263158	0.157895	0.0263158	0.912583	0.482517	0.1	0.164384	0.109589	0.0136986	0.0320513	0.0176282	0.00320513	1.79771e-08	5.28214e-07	0.614213	0.933692	0.595742	2.55734e-06
5p15.33	chr5	0	4400000	p15.33	gneg	p	0.257143	0.0285714	0	0.315789	0.105263	0	0.170377	0.393291	0.1	0.287671	0.0684932	0	0.0405983	0.0133547	0.00106838	9.07403e-21	0.000913262	1	0.0025658	0.916833	NA
5p15.32	chr5	4400000	6300000	p15.32	gpos25	p	0.257143	0.0285714	0	0.315789	0.105263	0	0.170377	0.393291	0.1	0.287671	0.0684932	0	0.0405983	0.0133547	0.00106838	9.07403e-21	0.000913262	1	0.0025658	0.916833	NA
5p15.31	chr5	6300000	9900000	p15.31	gneg	p	0.257143	0.0285714	0	0.315789	0.105263	0	0.170377	0.393291	0.1	0.287671	0.0684932	0	0.0405983	0.0133547	0.00106838	9.07403e-21	0.000913262	1	0.0025658	0.916833	NA
5p15.2	chr5	9900000	15000000	p15.2	gpos50	p	0.257143	0.0571429	0.0285714	0.315789	0.105263	0	0.170377	0.178666	0.107903	0.287671	0.0821918	0.0136986	0.0395299	0.0133547	0	2.53055e-21	2.80643e-05	0.0123693	0.0025658	0.431591	0.130793
5p15.1	chr5	15000000	18400000	p15.1	gneg	p	0.257143	0.0285714	0	0.315789	0.105263	0	0.170377	0.393291	0.1	0.287671	0.0684932	0	0.0395299	0.0133547	0.00160256	2.53055e-21	0.000913262	1	0.0025658	0.916833	NA
5p14.3	chr5	18400000	23300000	p14.3	gpos100	p	0.257143	0.0285714	0.0285714	0.315789	0.105263	0	0.170377	0.393291	0.107903	0.287671	0.0684932	0.0136986	0.0389957	0.0128205	0.000534188	1.30925e-21	0.000652316	0.100902	0.0025658	0.916833	0.873922
5p14.2	chr5	23300000	24600000	p14.2	gneg	p	0.257143	0.0285714	0.0285714	0.315789	0.105263	0	0.170377	0.393291	0.107903	0.287671	0.0684932	0.0136986	0.0389957	0.0128205	0.000534188	1.30925e-21	0.000652316	0.100902	0.0025658	0.916833	0.873922
5p14.1	chr5	24600000	28900000	p14.1	gpos100	p	0.257143	0.0285714	0.0285714	0.315789	0.105263	0	0.170377	0.393291	0.107903	0.287671	0.0684932	0.0136986	0.0389957	0.0128205	0.000534188	1.30925e-21	0.000652316	0.100902	0.0025658	0.916833	0.873922
5p13.3	chr5	28900000	33800000	p13.3	gneg	p	0.257143	0	0	0.315789	0.105263	0	0.170377	0.717114	0.1	0.287671	0.0547945	0	0.0389957	0.0122863	0.00534188	1.30925e-21	0.00993365	1	0.0025658	0.831952	NA
5p13.2	chr5	33800000	38400000	p13.2	gpos25	p	0.257143	0	0	0.315789	0.105263	0	0.170377	0.717114	0.1	0.287671	0.0547945	0	0.0389957	0.0122863	0.00534188	1.30925e-21	0.00993365	1	0.0025658	0.831952	NA
5p13.1	chr5	38400000	42500000	p13.1	gneg	p	0.257143	0	0	0.315789	0.105263	0	0.170377	0.717114	0.1	0.287671	0.0547945	0	0.0389957	0.0122863	0.00534188	1.30925e-21	0.00993365	1	0.0025658	0.831952	NA
5p12	chr5	42500000	46100000	p12	gpos50	p	0.257143	0	0	0.315789	0.105263	0.0263158	0.170377	0.717114	0.1	0.287671	0.0547945	0.0136986	0.0384615	0.00961538	0.000534188	6.67798e-22	0.00217559	0.100902	0.0025658	0.831952	0.553327
5p11	chr5	46100000	48800000	p11	acen	p	0.257143	0	0	0.315789	0.105263	0	0.170377	0.717114	0.1	0.287671	0.0547945	0	0.0384615	0.0090812	0	6.67798e-22	0.00147325	1	0.0025658	0.831952	NA
5q11.1	chr5	48800000	51400000	q11.1	acen	q	0.257143	0	0	0.315789	0.0789474	0	0.170377	0.539377	0.1	0.287671	0.0410959	0	0.0400641	0.0090812	0.00106838	4.82405e-21	0.03503	1	0.00313415	0.99184	NA
5q11.2	chr5	51400000	59600000	q11.2	gneg	q	0.285714	0	0.0571429	0.315789	0.0789474	0.0263158	0.1046	0.539377	0.114287	0.30137	0.0410959	0.0410959	0.0582265	0.0090812	0.0181624	1.34959e-15	0.03503	0.32022	0.0669816	0.99184	0.418599
5q12.1	chr5	59600000	63600000	q12.1	gpos75	q	0.285714	0	0	0.315789	0.0789474	0	0.1046	0.539377	0.1	0.30137	0.0410959	0	0.0608974	0.00961538	0.00267094	8.20236e-15	0.0439977	1	0.0669816	0.99184	NA
5q12.2	chr5	63600000	63900000	q12.2	gneg	q	0.285714	0	0	0.315789	0.0789474	0	0.1046	0.539377	0.1	0.30137	0.0410959	0	0.0608974	0.00961538	0.00267094	8.20236e-15	0.0439977	1	0.0669816	0.99184	NA
5q12.3	chr5	63900000	67400000	q12.3	gpos75	q	0.285714	0	0	0.315789	0.0789474	0	0.1046	0.539377	0.1	0.30137	0.0410959	0	0.0608974	0.00961538	0.00267094	8.20236e-15	0.0439977	1	0.0669816	0.99184	NA
5q13.1	chr5	67400000	69100000	q13.1	gneg	q	0.428571	0	0.171429	0.447368	0.0789474	0.157895	0.1	0.539377	0.1	0.438356	0.0410959	0.164384	0.101496	0.0117521	0.0416667	1.37193e-18	0.0914966	2.94731e-06	0.0756129	0.99184	0.21457
5q13.23	chr5	69100000	70700000	q13.23	gpos50	q	0.428571	0	0.171429	0.447368	0.0789474	0.157895	0.1	0.539377	0.1	0.438356	0.0410959	0.164384	0.101496	0.0117521	0.0411325	1.37193e-18	0.0914966	2.34728e-06	0.0756129	0.99184	0.21457
5q13.22	chr5	70700000	72300000	q13.22	gneg	q	0.428571	0	0.171429	0.447368	0.0789474	0.157895	0.1	0.539377	0.1	0.438356	0.0410959	0.164384	0.101496	0.0117521	0.0411325	1.37193e-18	0.0914966	2.34728e-06	0.0756129	0.99184	0.21457
5q13.21	chr5	72300000	74000000	q13.21	gpos50	q	0.428571	0	0.171429	0.447368	0.0789474	0.157895	0.1	0.539377	0.1	0.438356	0.0410959	0.164384	0.101496	0.0117521	0.0411325	1.37193e-18	0.0914966	2.34728e-06	0.0756129	0.99184	0.21457
5q13.3	chr5	74000000	77600000	q13.3	gneg	q	0.428571	0	0.171429	0.447368	0.0789474	0.157895	0.1	0.539377	0.1	0.438356	0.0410959	0.164384	0.10203	0.0117521	0.0416667	1.81313e-18	0.0914966	2.94731e-06	0.0756129	0.99184	0.21457
5q14.1	chr5	77600000	82100000	q14.1	gpos50	q	0.457143	0	0	0.447368	0.0789474	0	0.1	0.539377	0.1	0.452055	0.0410959	0	0.103632	0.0117521	0.00213675	1.87732e-19	0.0914966	1	0.0984723	0.99184	NA
5q14.2	chr5	82100000	83500000	q14.2	gneg	q	0.457143	0	0	0.447368	0.0789474	0	0.1	0.539377	0.1	0.452055	0.0410959	0	0.103632	0.0117521	0.00213675	1.87732e-19	0.0914966	1	0.0984723	0.99184	NA
5q14.3	chr5	83500000	93000000	q14.3	gpos100	q	0.457143	0	0	0.447368	0.0789474	0	0.1	0.539377	0.1	0.452055	0.0410959	0	0.103632	0.0117521	0.00213675	1.87732e-19	0.0914966	1	0.0984723	0.99184	NA
5q15	chr5	93000000	98900000	q15	gneg	q	0.457143	0	0	0.447368	0.0789474	0.0263158	0.1	0.539377	0.1	0.452055	0.0410959	0.0136986	0.115919	0.0117521	0.0128205	7.21007e-17	0.0914966	1	0.0984723	0.99184	0.975032
5q21.1	chr5	98900000	103400000	q21.1	gpos100	q	0.457143	0	0	0.447368	0.0789474	0.0526316	0.1	0.539377	0.308931	0.452055	0.0410959	0.0273973	0.116453	0.0117521	0.000534188	9.10588e-17	0.0914966	1.90381e-05	0.0984723	0.99184	0.035805
5q21.2	chr5	103400000	105100000	q21.2	gneg	q	0.457143	0	0	0.447368	0.0789474	0.0526316	0.1	0.539377	0.308931	0.452055	0.0410959	0.0273973	0.116453	0.0117521	0.000534188	9.10588e-17	0.0914966	1.90381e-05	0.0984723	0.99184	0.035805
5q21.3	chr5	105100000	110200000	q21.3	gpos100	q	0.457143	0	0	0.447368	0.0789474	0.0526316	0.1	0.539377	0.308931	0.452055	0.0410959	0.0273973	0.116453	0.0117521	0.000534188	9.10588e-17	0.0914966	1.90381e-05	0.0984723	0.99184	0.035805
5q22.1	chr5	110200000	112200000	q22.1	gneg	q	0.485714	0	0.0285714	0.473684	0.0789474	0.0789474	0.1	0.539377	0.215221	0.479452	0.0410959	0.0547945	0.136752	0.0117521	0.0219017	1.39203e-15	0.0914966	0.142838	0.121246	0.99184	0.37695
5q22.2	chr5	112200000	113800000	q22.2	gpos50	q	0.485714	0	0.0285714	0.473684	0.0789474	0.0789474	0.1	0.539377	0.215221	0.479452	0.0410959	0.0547945	0.136752	0.0117521	0.0219017	1.39203e-15	0.0914966	0.142838	0.121246	0.99184	0.37695
5q22.3	chr5	113800000	115900000	q22.3	gneg	q	0.485714	0	0.0285714	0.473684	0.0789474	0.0789474	0.1	0.539377	0.215221	0.479452	0.0410959	0.0547945	0.136752	0.0117521	0.0219017	1.39203e-15	0.0914966	0.142838	0.121246	0.99184	0.37695
5q23.1	chr5	115900000	122100000	q23.1	gpos100	q	0.485714	0	0	0.5	0.0789474	0.0263158	0.1	0.539377	0.1	0.493151	0.0410959	0.0136986	0.137286	0.0117521	0.00160256	1.27722e-16	0.0914966	0.334615	0.202587	0.99184	0.479075
5q23.2	chr5	122100000	127900000	q23.2	gneg	q	0.485714	0	0	0.5	0.0789474	0.0263158	0.1	0.539377	0.1	0.493151	0.0410959	0.0136986	0.137286	0.0117521	0.00160256	1.27722e-16	0.0914966	0.334615	0.202587	0.99184	0.479075
5q23.3	chr5	127900000	131200000	q23.3	gpos100	q	0.485714	0	0	0.5	0.0789474	0.0263158	0.1	0.539377	0.1	0.493151	0.0410959	0.0136986	0.137286	0.0117521	0.00160256	1.27722e-16	0.0914966	0.334615	0.202587	0.99184	0.479075
5q31.1	chr5	131200000	136900000	q31.1	gneg	q	0.571429	0	0.114286	0.552632	0.0789474	0.0526316	0.1	0.539377	0.25412	0.561644	0.0410959	0.0821918	0.147436	0.0122863	0.0261752	8.41504e-21	0.106124	0.0120039	0.297291	0.99184	0.737835
5q31.2	chr5	136900000	140100000	q31.2	gpos25	q	0.571429	0	0.114286	0.552632	0.0789474	0.0526316	0.1	0.539377	0.25412	0.561644	0.0410959	0.0821918	0.147436	0.0122863	0.0261752	8.41504e-21	0.106124	0.0120039	0.297291	0.99184	0.737835
5q31.3	chr5	140100000	145100000	q31.3	gneg	q	0.571429	0	0.114286	0.552632	0.0789474	0.0526316	0.1	0.539377	0.25412	0.561644	0.0410959	0.0821918	0.147436	0.0122863	0.0261752	8.41504e-21	0.106124	0.0120039	0.297291	0.99184	0.737835
5q32	chr5	145100000	150400000	q32	gpos75	q	0.571429	0	0	0.552632	0.0789474	0.0263158	0.1	0.539377	0.1	0.561644	0.0410959	0.0136986	0.137821	0.0122863	0.00160256	1.0812e-22	0.106124	0.334615	0.297291	0.99184	0.429822
5q33.1	chr5	150400000	153300000	q33.1	gneg	q	0.571429	0	0.0857143	0.552632	0.0789474	0.0789474	0.1	0.539377	0.1	0.561644	0.0410959	0.0821918	0.137821	0.0122863	0.0352564	1.0812e-22	0.106124	0.0721696	0.297291	0.99184	0.295311
5q33.2	chr5	153300000	156300000	q33.2	gpos50	q	0.571429	0	0.0857143	0.552632	0.0789474	0.0789474	0.1	0.539377	0.1	0.561644	0.0410959	0.0821918	0.137821	0.0122863	0.0352564	1.0812e-22	0.106124	0.0721696	0.297291	0.99184	0.295311
5q33.3	chr5	156300000	160500000	q33.3	gneg	q	0.571429	0	0.0857143	0.552632	0.0789474	0.0789474	0.1	0.539377	0.1	0.561644	0.0410959	0.0821918	0.137821	0.0122863	0.0357906	1.0812e-22	0.106124	0.0780119	0.297291	0.99184	0.295311
5q34	chr5	160500000	169000000	q34	gpos100	q	0.485714	0	0	0.526316	0.0789474	0	0.122869	0.539377	0.1	0.506849	0.0410959	0	0.107906	0.0122863	0.00480769	4.2441e-24	0.106124	1	0.542306	0.99184	NA
5q35.1	chr5	169000000	173300000	q35.1	gneg	q	0.485714	0	0.142857	0.526316	0.0789474	0.131579	0.122869	0.539377	0.1	0.506849	0.0410959	0.136986	0.105235	0.0122863	0.0245726	8.01214e-25	0.106124	8.96802e-08	0.542306	0.99184	0.984763
5q35.2	chr5	173300000	177100000	q35.2	gpos25	q	0.485714	0	0.142857	0.526316	0.0789474	0.131579	0.122869	0.539377	0.1	0.506849	0.0410959	0.136986	0.105235	0.0122863	0.0245726	8.01214e-25	0.106124	8.96802e-08	0.542306	0.99184	0.984763
5q35.3	chr5	177100000	181538259	q35.3	gneg	q	0.485714	0	0.142857	0.526316	0.0789474	0.131579	0.122869	0.539377	0.1	0.506849	0.0410959	0.136986	0.105235	0.0122863	0.0245726	8.01214e-25	0.106124	8.96802e-08	0.542306	0.99184	0.984763
6p25.3	chr6	0	2300000	p25.3	gneg	p	0.0571429	0.0285714	0	0.105263	0.105263	0	0.178666	0.393291	0.1	0.0821918	0.0684932	0	0.0213675	0.0213675	0.00267094	0.00263122	0.0233274	1	0.72696	0.743049	NA
6p25.2	chr6	2300000	4200000	p25.2	gpos25	p	0.0571429	0.0285714	0	0.105263	0.105263	0	0.178666	0.393291	0.1	0.0821918	0.0684932	0	0.0213675	0.0213675	0.00213675	0.00263122	0.0233274	1	0.72696	0.743049	NA
6p25.1	chr6	4200000	7100000	p25.1	gneg	p	0.0571429	0.0285714	0	0.105263	0.105263	0	0.178666	0.393291	0.1	0.0821918	0.0684932	0	0.0213675	0.0213675	0.00213675	0.00263122	0.0233274	1	0.72696	0.743049	NA
6p24	chr6	7100000	13400000	p24	gpos25	p	0.0571429	0.0285714	0	0.105263	0.105263	0	0.178666	0.393291	0.1	0.0821918	0.0684932	0	0.0208333	0.0213675	0.000534188	0.00213858	0.0233274	1	0.72696	0.743049	NA
6p23	chr6	13400000	15200000	p23	gneg	p	0.0571429	0.0285714	0	0.105263	0.105263	0	0.178666	0.393291	0.1	0.0821918	0.0684932	0	0.0202991	0.0213675	0.00534188	0.0017215	0.0233274	1	0.72696	0.743049	NA
6p22.33	chr6	15200000	18200000	p22.33	gpos25	p	0.0285714	0.0285714	0	0.105263	0.105263	0	0.393291	0.393291	0.1	0.0684932	0.0684932	0	0.0176282	0.0213675	0.00160256	0.00710199	0.0233274	1	0.551384	0.743049	NA
6p22.32	chr6	18200000	19200000	p22.32	gneg	p	0.0285714	0.0285714	0	0.105263	0.105263	0	0.393291	0.393291	0.1	0.0684932	0.0684932	0	0.0176282	0.0213675	0.00160256	0.00710199	0.0233274	1	0.551384	0.743049	NA
6p22.31	chr6	19200000	25200000	p22.31	gpos75	p	0.0285714	0.0285714	0	0.105263	0.105263	0	0.393291	0.393291	0.1	0.0684932	0.0684932	0	0.0176282	0.0213675	0.00160256	0.00710199	0.0233274	1	0.551384	0.743049	NA
6p22.2	chr6	25200000	27100000	p22.2	gneg	p	0.0285714	0.0285714	0	0.105263	0.105263	0	0.393291	0.393291	0.1	0.0684932	0.0684932	0	0.0176282	0.0213675	0.00160256	0.00710199	0.0233274	1	0.551384	0.743049	NA
6p22.1	chr6	27100000	30500000	p22.1	gpos50	p	0.0285714	0.0285714	0	0.105263	0.105263	0	0.393291	0.393291	0.1	0.0684932	0.0684932	0	0.0176282	0.0213675	0.00160256	0.00710199	0.0233274	1	0.551384	0.743049	NA
6p21.33	chr6	30500000	32100000	p21.33	gneg	p	0.0285714	0.0285714	0	0.105263	0.105263	0	0.393291	0.393291	0.1	0.0684932	0.0684932	0	0.0160256	0.0213675	0.00694444	0.00367699	0.0233274	0.999111	0.551384	0.743049	NA
6p21.32	chr6	32100000	33500000	p21.32	gpos25	p	0.0285714	0.0285714	0	0.105263	0.105263	0	0.393291	0.393291	0.1	0.0684932	0.0684932	0	0.0160256	0.0213675	0.00694444	0.00367699	0.0233274	0.999111	0.551384	0.743049	NA
6p21.31	chr6	33500000	36600000	p21.31	gneg	p	0.0285714	0.0285714	0	0.105263	0.105263	0	0.393291	0.393291	0.1	0.0684932	0.0684932	0	0.0160256	0.0213675	0.00694444	0.00367699	0.0233274	0.999111	0.551384	0.743049	NA
6p21.2	chr6	36600000	40500000	p21.2	gpos25	p	0.0285714	0.0285714	0	0.105263	0.105263	0	0.393291	0.393291	0.1	0.0684932	0.0684932	0	0.0154915	0.0213675	0.00641026	0.00287639	0.0233274	1	0.551384	0.743049	NA
6p21.1	chr6	40500000	46200000	p21.1	gneg	p	0.0285714	0.0285714	0	0.105263	0.105263	0	0.393291	0.393291	0.1	0.0684932	0.0684932	0	0.0154915	0.0213675	0.00747863	0.00287639	0.0233274	0.956328	0.551384	0.743049	NA
6p12.3	chr6	46200000	51800000	p12.3	gpos100	p	0.0285714	0.0285714	0	0.105263	0.105263	0	0.393291	0.393291	0.1	0.0684932	0.0684932	0	0.0117521	0.0208333	0.00160256	0.000308797	0.0201549	1	0.551384	0.743049	NA
6p12.2	chr6	51800000	53000000	p12.2	gneg	p	0.0285714	0.0285714	0	0.105263	0.105263	0	0.393291	0.393291	0.1	0.0684932	0.0684932	0	0.0117521	0.0208333	0.00160256	0.000308797	0.0201549	1	0.551384	0.743049	NA
6p12.1	chr6	53000000	57200000	p12.1	gpos100	p	0.0285714	0.0285714	0	0.105263	0.105263	0	0.393291	0.393291	0.1	0.0684932	0.0684932	0	0.0117521	0.0208333	0.00160256	0.000308797	0.0201549	1	0.551384	0.743049	NA
6p11.2	chr6	57200000	58500000	p11.2	gneg	p	0.0285714	0.0285714	0	0.105263	0.105263	0	0.393291	0.393291	0.1	0.0684932	0.0684932	0	0.0112179	0.0202991	0.000534188	0.000203497	0.0172924	1	0.551384	0.743049	NA
6p11.1	chr6	58500000	59800000	p11.1	acen	p	0.0285714	0.0285714	0	0.105263	0.105263	0	0.393291	0.393291	0.1	0.0684932	0.0684932	0	0.0106838	0.0202991	0	0.000129714	0.0172924	1	0.551384	0.743049	NA
6q11.1	chr6	59800000	62600000	q11.1	acen	q	0.0285714	0.0285714	0	0.105263	0.105263	0	0.393291	0.393291	0.1	0.0684932	0.0684932	0	0.0122863	0.019765	0.00106838	0.000454848	0.0147258	1	0.551384	0.743049	NA
6q11.2	chr6	62600000	62700000	q11.2	gneg	q	0.0285714	0.0285714	0	0.105263	0.105263	0	0.393291	0.393291	0.1	0.0684932	0.0684932	0	0.0122863	0.019765	0.00106838	0.000454848	0.0147258	1	0.551384	0.743049	NA
6q12	chr6	62700000	69200000	q12	gpos100	q	0.0285714	0.0285714	0	0.105263	0.105263	0	0.393291	0.393291	0.1	0.0684932	0.0684932	0	0.0122863	0.019765	0	0.000454848	0.0147258	1	0.551384	0.743049	NA
6q13	chr6	69200000	75200000	q13	gneg	q	0.0285714	0.0285714	0	0.157895	0.105263	0.0526316	0.724937	0.393291	0.308931	0.0958904	0.0684932	0.0273973	0.019765	0.019765	0.00801282	7.97842e-05	0.0147258	0.25652	0.349475	0.743049	0.409408
6q14.1	chr6	75200000	83200000	q14.1	gpos50	q	0.0285714	0.0285714	0	0.157895	0.105263	0	0.724937	0.393291	0.1	0.0958904	0.0684932	0	0.019765	0.019765	0	7.97842e-05	0.0147258	1	0.349475	0.743049	NA
6q14.2	chr6	83200000	84200000	q14.2	gneg	q	0.0285714	0.0285714	0	0.157895	0.105263	0	0.724937	0.393291	0.1	0.0958904	0.0684932	0	0.019765	0.019765	0	7.97842e-05	0.0147258	1	0.349475	0.743049	NA
6q14.3	chr6	84200000	87300000	q14.3	gpos50	q	0.0285714	0.0285714	0	0.157895	0.105263	0	0.724937	0.393291	0.1	0.0958904	0.0684932	0	0.019765	0.019765	0	7.97842e-05	0.0147258	1	0.349475	0.743049	NA
6q15	chr6	87300000	92500000	q15	gneg	q	0.0285714	0.0285714	0	0.157895	0.105263	0	0.724937	0.393291	0.1	0.0958904	0.0684932	0	0.0208333	0.019765	0.00267094	0.000144047	0.0147258	1	0.349475	0.743049	NA
6q16.1	chr6	92500000	98900000	q16.1	gpos100	q	0.0285714	0.0285714	0	0.157895	0.105263	0	0.724937	0.393291	0.1	0.0958904	0.0684932	0	0.0192308	0.019765	0	5.81471e-05	0.0147258	1	0.349475	0.743049	NA
6q16.2	chr6	98900000	100000000	q16.2	gneg	q	0.0285714	0.0285714	0	0.157895	0.105263	0	0.724937	0.393291	0.1	0.0958904	0.0684932	0	0.0192308	0.019765	0	5.81471e-05	0.0147258	1	0.349475	0.743049	NA
6q16.3	chr6	100000000	105000000	q16.3	gpos100	q	0.0285714	0.0285714	0	0.157895	0.105263	0	0.724937	0.393291	0.1	0.0958904	0.0684932	0	0.0192308	0.019765	0	5.81471e-05	0.0147258	1	0.349475	0.743049	NA
6q21.1	chr6	105000000	108000000	q21.1	gneg	q	0.0285714	0.0285714	0	0.210526	0.105263	0.0263158	0.901875	0.393291	0.1	0.123288	0.0684932	0.0136986	0.0213675	0.0202991	0.00534188	2.78976e-07	0.0172924	0.872077	0.391062	0.743049	0.0698361
6q21.2	chr6	108000000	109000000	q21.2	gpos50	q	0.0285714	0.0285714	0	0.210526	0.105263	0.0263158	0.901875	0.393291	0.1	0.123288	0.0684932	0.0136986	0.0213675	0.0202991	0.00534188	2.78976e-07	0.0172924	0.872077	0.391062	0.743049	0.0698361
6q21.3	chr6	109000000	114200000	q21.3	gneg	q	0.0285714	0.0285714	0	0.210526	0.105263	0.0263158	0.901875	0.393291	0.1	0.123288	0.0684932	0.0136986	0.0213675	0.0202991	0.00534188	2.78976e-07	0.0172924	0.872077	0.391062	0.743049	0.0698361
6q22.1	chr6	114200000	117900000	q22.1	gpos75	q	0.0285714	0.0285714	0	0.184211	0.105263	0	0.832096	0.393291	0.1	0.109589	0.0684932	0	0.0202991	0.0202991	0	4.34954e-06	0.0172924	1	0.604523	0.743049	NA
6q22.2	chr6	117900000	118100000	q22.2	gneg	q	0.0285714	0.0285714	0	0.184211	0.105263	0	0.832096	0.393291	0.1	0.109589	0.0684932	0	0.0202991	0.0202991	0	4.34954e-06	0.0172924	1	0.604523	0.743049	NA
6q22.31	chr6	118100000	125800000	q22.31	gpos100	q	0.0285714	0.0285714	0	0.184211	0.105263	0	0.832096	0.393291	0.1	0.109589	0.0684932	0	0.0202991	0.0202991	0	4.34954e-06	0.0172924	1	0.604523	0.743049	NA
6q22.32	chr6	125800000	126800000	q22.32	gneg	q	0.0285714	0.0285714	0	0.184211	0.105263	0	0.832096	0.393291	0.1	0.109589	0.0684932	0	0.0202991	0.0202991	0	4.34954e-06	0.0172924	1	0.604523	0.743049	NA
6q22.33	chr6	126800000	130000000	q22.33	gpos75	q	0.0285714	0.0285714	0	0.184211	0.105263	0	0.832096	0.393291	0.1	0.109589	0.0684932	0	0.0202991	0.0202991	0	4.34954e-06	0.0172924	1	0.604523	0.743049	NA
6q23.1	chr6	130000000	130900000	q23.1	gneg	q	0.0285714	0.0285714	0	0.184211	0.105263	0.0263158	0.832096	0.393291	0.1	0.109589	0.0684932	0.0136986	0.0229701	0.0202991	0.00534188	2.3579e-05	0.0172924	0.872077	0.604523	0.743049	0.946463
6q23.2	chr6	130900000	134700000	q23.2	gpos50	q	0.0285714	0.0285714	0	0.184211	0.105263	0.0263158	0.832096	0.393291	0.1	0.109589	0.0684932	0.0136986	0.0229701	0.0202991	0.00534188	2.3579e-05	0.0172924	0.872077	0.604523	0.743049	0.946463
6q23.3	chr6	134700000	138300000	q23.3	gneg	q	0.0285714	0.0285714	0	0.184211	0.105263	0.0263158	0.832096	0.393291	0.1	0.109589	0.0684932	0.0136986	0.0229701	0.0202991	0.00534188	2.3579e-05	0.0172924	0.872077	0.604523	0.743049	0.946463
6q24.1	chr6	138300000	142200000	q24.1	gpos75	q	0.0285714	0.0285714	0	0.157895	0.105263	0	0.724937	0.393291	0.1	0.0958904	0.0684932	0	0.0213675	0.0202991	0	0.000189877	0.0172924	1	0.596228	0.743049	NA
6q24.2	chr6	142200000	145100000	q24.2	gneg	q	0.0285714	0.0285714	0	0.157895	0.105263	0	0.724937	0.393291	0.1	0.0958904	0.0684932	0	0.0213675	0.0202991	0	0.000189877	0.0172924	1	0.596228	0.743049	NA
6q24.3	chr6	145100000	148500000	q24.3	gpos75	q	0.0285714	0.0285714	0	0.157895	0.105263	0	0.724937	0.393291	0.1	0.0958904	0.0684932	0	0.0213675	0.0202991	0	0.000189877	0.0172924	1	0.596228	0.743049	NA
6q25.1	chr6	148500000	152100000	q25.1	gneg	q	0.0285714	0.0285714	0	0.157895	0.105263	0	0.724937	0.393291	0.1	0.0958904	0.0684932	0	0.0219017	0.0202991	0.00320513	0.000247369	0.0172924	1	0.596228	0.743049	NA
6q25.2	chr6	152100000	155200000	q25.2	gpos50	q	0.0285714	0.0285714	0	0.157895	0.105263	0	0.724937	0.393291	0.1	0.0958904	0.0684932	0	0.0219017	0.0202991	0.00320513	0.000247369	0.0172924	1	0.596228	0.743049	NA
6q25.3	chr6	155200000	160600000	q25.3	gneg	q	0.0285714	0.0285714	0	0.157895	0.105263	0	0.724937	0.393291	0.1	0.0958904	0.0684932	0	0.0219017	0.0202991	0.00320513	0.000247369	0.0172924	1	0.596228	0.743049	NA
6q26	chr6	160600000	164100000	q26	gpos50	q	0.0285714	0.0285714	0	0.157895	0.105263	0	0.724937	0.393291	0.1	0.0958904	0.0684932	0	0.0202991	0.0202991	0	0.000107922	0.0172924	1	0.596228	0.743049	NA
6q27	chr6	164100000	170805979	q27	gneg	q	0.0285714	0.0285714	0	0.157895	0.105263	0	0.724937	0.393291	0.1	0.0958904	0.0684932	0	0.0213675	0.0202991	0.00694444	0.000189877	0.0172924	0.999111	0.596228	0.743049	NA
7p22.3	chr7	0	2800000	p22.3	gneg	p	0.314286	0.0285714	0	0.447368	0.131579	0.0263158	0.442829	0.57509	0.1	0.383562	0.0821918	0.0136986	0.126068	0.0101496	0.00480769	5.39046e-10	9.83063e-07	0.816392	0.717896	0.41547	0.349678
7p22.2	chr7	2800000	4500000	p22.2	gpos25	p	0.314286	0.0285714	0	0.447368	0.131579	0.0263158	0.442829	0.57509	0.1	0.383562	0.0821918	0.0136986	0.124466	0.0101496	0.00267094	3.44955e-10	9.83063e-07	0.531449	0.717896	0.41547	0.349678
7p22.1	chr7	4500000	7200000	p22.1	gneg	p	0.314286	0.0285714	0	0.447368	0.131579	0.0263158	0.442829	0.57509	0.1	0.383562	0.0821918	0.0136986	0.124466	0.0101496	0.00267094	3.44955e-10	9.83063e-07	0.531449	0.717896	0.41547	0.349678
7p21.3	chr7	7200000	13700000	p21.3	gpos100	p	0.314286	0.0285714	0	0.421053	0.131579	0	0.328782	0.57509	0.1	0.369863	0.0821918	0	0.122863	0.0101496	0.00106838	1.79539e-09	9.83063e-07	1	0.988831	0.41547	NA
7p21.2	chr7	13700000	16500000	p21.2	gneg	p	0.314286	0.0285714	0	0.421053	0.131579	0	0.328782	0.57509	0.1	0.369863	0.0821918	0	0.122863	0.0101496	0.00106838	1.79539e-09	9.83063e-07	1	0.988831	0.41547	NA
7p21.1	chr7	16500000	20900000	p21.1	gpos100	p	0.314286	0.0285714	0	0.421053	0.131579	0	0.328782	0.57509	0.1	0.369863	0.0821918	0	0.122863	0.0101496	0.00106838	1.79539e-09	9.83063e-07	1	0.988831	0.41547	NA
7p15.3	chr7	20900000	25500000	p15.3	gneg	p	0.314286	0.0285714	0	0.421053	0.131579	0	0.328782	0.57509	0.1	0.369863	0.0821918	0	0.123932	0.0101496	0.0042735	2.38746e-09	9.83063e-07	1	0.988831	0.41547	NA
7p15.2	chr7	25500000	27900000	p15.2	gpos50	p	0.314286	0.0285714	0	0.421053	0.131579	0	0.328782	0.57509	0.1	0.369863	0.0821918	0	0.123932	0.0101496	0.0042735	2.38746e-09	9.83063e-07	1	0.988831	0.41547	NA
7p15.1	chr7	27900000	28800000	p15.1	gneg	p	0.314286	0.0285714	0	0.421053	0.131579	0	0.328782	0.57509	0.1	0.369863	0.0821918	0	0.123932	0.0101496	0.0042735	2.38746e-09	9.83063e-07	1	0.988831	0.41547	NA
7p14.3	chr7	28800000	34900000	p14.3	gpos75	p	0.314286	0.0285714	0	0.421053	0.131579	0	0.328782	0.57509	0.1	0.369863	0.0821918	0	0.121795	0.0101496	0	1.34376e-09	9.83063e-07	1	0.988831	0.41547	NA
7p14.2	chr7	34900000	37100000	p14.2	gneg	p	0.314286	0.0285714	0	0.421053	0.131579	0	0.328782	0.57509	0.1	0.369863	0.0821918	0	0.121795	0.0101496	0	1.34376e-09	9.83063e-07	1	0.988831	0.41547	NA
7p14.1	chr7	37100000	43300000	p14.1	gpos75	p	0.314286	0.0285714	0	0.421053	0.131579	0	0.328782	0.57509	0.1	0.369863	0.0821918	0	0.121795	0.0101496	0	1.34376e-09	9.83063e-07	1	0.988831	0.41547	NA
7p13	chr7	43300000	45400000	p13	gneg	p	0.314286	0.0285714	0.0285714	0.421053	0.131579	0	0.328782	0.57509	0.107903	0.369863	0.0821918	0.0136986	0.121795	0.0101496	0.00480769	1.34376e-09	9.83063e-07	0.816392	0.988831	0.41547	0.366154
7p12.3	chr7	45400000	49000000	p12.3	gpos75	p	0.314286	0.0285714	0.0285714	0.421053	0.131579	0	0.328782	0.57509	0.107903	0.369863	0.0821918	0.0136986	0.117521	0.00961538	0.00106838	4.01202e-10	4.78019e-07	0.219557	0.988831	0.41547	0.873922
7p12.2	chr7	49000000	50500000	p12.2	gneg	p	0.314286	0.0285714	0.0285714	0.421053	0.131579	0	0.328782	0.57509	0.107903	0.369863	0.0821918	0.0136986	0.117521	0.00961538	0.00106838	4.01202e-10	4.78019e-07	0.219557	0.988831	0.41547	0.873922
7p12.1	chr7	50500000	53900000	p12.1	gpos75	p	0.314286	0.0285714	0.0285714	0.421053	0.131579	0	0.328782	0.57509	0.107903	0.369863	0.0821918	0.0136986	0.117521	0.00961538	0.00106838	4.01202e-10	4.78019e-07	0.219557	0.988831	0.41547	0.873922
7p11.2	chr7	53900000	58100000	p11.2	gneg	p	0.285714	0.0285714	0	0.421053	0.131579	0	0.461119	0.57509	0.1	0.356164	0.0821918	0	0.115919	0.00961538	0.00480769	2.13543e-09	4.78019e-07	1	0.950612	0.41547	NA
7p11.1	chr7	58100000	60100000	p11.1	acen	p	0.285714	0.0285714	0	0.421053	0.131579	0	0.461119	0.57509	0.1	0.356164	0.0821918	0	0.108974	0.0090812	0	2.74321e-10	2.18389e-07	1	0.950612	0.41547	NA
7q11.1	chr7	60100000	62100000	q11.1	acen	q	0.314286	0.0285714	0	0.421053	0.131579	0	0.328782	0.57509	0.1	0.369863	0.0821918	0	0.110577	0.0101496	0	4.67115e-11	9.83063e-07	1	0.846226	0.41547	NA
7q11.21	chr7	62100000	67500000	q11.21	gneg	q	0.371429	0.0285714	0.0571429	0.447368	0.131579	0.0263158	0.211858	0.57509	0.114287	0.410959	0.0821918	0.0410959	0.131944	0.0122863	0.0181624	3.95204e-11	1.07108e-05	0.32022	0.741937	0.41547	0.677366
7q11.22	chr7	67500000	72700000	q11.22	gpos50	q	0.371429	0.0285714	0.0571429	0.447368	0.131579	0.0263158	0.211858	0.57509	0.114287	0.410959	0.0821918	0.0410959	0.131944	0.0122863	0.0181624	3.95204e-11	1.07108e-05	0.32022	0.741937	0.41547	0.677366
7q11.23	chr7	72700000	77900000	q11.23	gneg	q	0.371429	0.0285714	0.0571429	0.447368	0.131579	0.0263158	0.211858	0.57509	0.114287	0.410959	0.0821918	0.0410959	0.131944	0.0122863	0.0181624	3.95204e-11	1.07108e-05	0.32022	0.741937	0.41547	0.677366
7q21.11	chr7	77900000	86700000	q21.11	gpos100	q	0.4	0.0285714	0.0285714	0.447368	0.131579	0	0.136965	0.57509	0.107903	0.424658	0.0821918	0.0136986	0.140491	0.0122863	0.00641026	5.12428e-11	1.07108e-05	0.970535	0.696504	0.41547	0.793236
7q21.12	chr7	86700000	88500000	q21.12	gneg	q	0.4	0.0285714	0.0285714	0.447368	0.131579	0	0.136965	0.57509	0.107903	0.424658	0.0821918	0.0136986	0.140491	0.0122863	0.00641026	5.12428e-11	1.07108e-05	0.970535	0.696504	0.41547	0.793236
7q21.13	chr7	88500000	91500000	q21.13	gpos75	q	0.4	0.0285714	0.0285714	0.447368	0.131579	0	0.136965	0.57509	0.107903	0.424658	0.0821918	0.0136986	0.140491	0.0122863	0.00641026	5.12428e-11	1.07108e-05	0.970535	0.696504	0.41547	0.793236
7q21.2	chr7	91500000	93300000	q21.2	gneg	q	0.4	0.0285714	0.0285714	0.447368	0.131579	0	0.136965	0.57509	0.107903	0.424658	0.0821918	0.0136986	0.140491	0.0122863	0.00641026	5.12428e-11	1.07108e-05	0.970535	0.696504	0.41547	0.793236
7q21.3	chr7	93300000	98400000	q21.3	gpos75	q	0.4	0.0285714	0.0285714	0.447368	0.131579	0	0.136965	0.57509	0.107903	0.424658	0.0821918	0.0136986	0.140491	0.0122863	0.00641026	5.12428e-11	1.07108e-05	0.970535	0.696504	0.41547	0.793236
7q22.1	chr7	98400000	104200000	q22.1	gneg	q	0.428571	0.0285714	0	0.526316	0.131579	0.0526316	0.283091	0.57509	0.308931	0.479452	0.0821918	0.0273973	0.171474	0.0128205	0.0245726	3.9304e-11	1.76184e-05	1	0.668667	0.41547	0.483281
7q22.2	chr7	104200000	104900000	q22.2	gpos50	q	0.428571	0.0285714	0	0.526316	0.131579	0.0526316	0.283091	0.57509	0.308931	0.479452	0.0821918	0.0273973	0.171474	0.0128205	0.0245726	3.9304e-11	1.76184e-05	1	0.668667	0.41547	0.483281
7q22.3	chr7	104900000	107800000	q22.3	gneg	q	0.428571	0.0285714	0	0.526316	0.131579	0.0526316	0.283091	0.57509	0.308931	0.479452	0.0821918	0.0273973	0.171474	0.0128205	0.0245726	3.9304e-11	1.76184e-05	1	0.668667	0.41547	0.483281
7q31.1	chr7	107800000	115000000	q31.1	gpos75	q	0.428571	0.0285714	0	0.526316	0.131579	0	0.283091	0.57509	0.1	0.479452	0.0821918	0	0.176282	0.0128205	0.00480769	1.2028e-10	1.76184e-05	1	0.668667	0.41547	NA
7q31.2	chr7	115000000	117700000	q31.2	gneg	q	0.428571	0.0285714	0	0.526316	0.131579	0	0.283091	0.57509	0.1	0.479452	0.0821918	0	0.176282	0.0128205	0.00480769	1.2028e-10	1.76184e-05	1	0.668667	0.41547	NA
7q31.31	chr7	117700000	121400000	q31.31	gpos75	q	0.428571	0.0285714	0	0.526316	0.131579	0	0.283091	0.57509	0.1	0.479452	0.0821918	0	0.176282	0.0128205	0.00480769	1.2028e-10	1.76184e-05	1	0.668667	0.41547	NA
7q31.32	chr7	121400000	124100000	q31.32	gneg	q	0.428571	0.0285714	0	0.526316	0.131579	0	0.283091	0.57509	0.1	0.479452	0.0821918	0	0.176282	0.0128205	0.00480769	1.2028e-10	1.76184e-05	1	0.668667	0.41547	NA
7q31.33	chr7	124100000	127500000	q31.33	gpos75	q	0.428571	0.0285714	0	0.526316	0.131579	0	0.283091	0.57509	0.1	0.479452	0.0821918	0	0.176282	0.0128205	0.00480769	1.2028e-10	1.76184e-05	1	0.668667	0.41547	NA
7q32.1	chr7	127500000	129600000	q32.1	gneg	q	0.428571	0.0285714	0	0.526316	0.131579	0	0.283091	0.57509	0.1	0.479452	0.0821918	0	0.180556	0.0128205	0.0144231	3.09815e-10	1.76184e-05	0.586547	0.668667	0.41547	NA
7q32.2	chr7	129600000	130800000	q32.2	gpos25	q	0.428571	0.0285714	0	0.526316	0.131579	0	0.283091	0.57509	0.1	0.479452	0.0821918	0	0.180556	0.0128205	0.0144231	3.09815e-10	1.76184e-05	0.586547	0.668667	0.41547	NA
7q32.3	chr7	130800000	132900000	q32.3	gneg	q	0.428571	0.0285714	0	0.526316	0.131579	0	0.283091	0.57509	0.1	0.479452	0.0821918	0	0.180556	0.0128205	0.0144231	3.09815e-10	1.76184e-05	0.586547	0.668667	0.41547	NA
7q33	chr7	132900000	138500000	q33	gpos50	q	0.428571	0.0285714	0	0.526316	0.131579	0	0.283091	0.57509	0.1	0.479452	0.0821918	0	0.172543	0.0128205	0	5.06548e-11	1.76184e-05	1	0.668667	0.41547	NA
7q34	chr7	138500000	143400000	q34	gneg	q	0.428571	0.0285714	0	0.526316	0.131579	0.0526316	0.283091	0.57509	0.308931	0.479452	0.0821918	0.0273973	0.173077	0.0128205	0.00641026	5.74414e-11	1.76184e-05	0.158634	0.668667	0.41547	0.483281
7q35	chr7	143400000	148200000	q35	gpos75	q	0.428571	0.0285714	0	0.473684	0.131579	0	0.131962	0.57509	0.1	0.452055	0.0821918	0	0.167201	0.0128205	0.000534188	6.93798e-10	1.76184e-05	1	0.486364	0.41547	NA
7q36.1	chr7	148200000	152800000	q36.1	gneg	q	0.485714	0.0285714	0.0571429	0.473684	0.131579	0.0263158	0.1	0.57509	0.114287	0.479452	0.0821918	0.0410959	0.166667	0.0128205	0.0042735	1.20777e-11	1.76184e-05	0.000741448	0.606486	0.41547	0.302203
7q36.2	chr7	152800000	155200000	q36.2	gpos25	q	0.485714	0.0285714	0.0571429	0.473684	0.131579	0.0263158	0.1	0.57509	0.114287	0.479452	0.0821918	0.0410959	0.166667	0.0128205	0.0042735	1.20777e-11	1.76184e-05	0.000741448	0.606486	0.41547	0.302203
7q36.3	chr7	155200000	159345973	q36.3	gneg	q	0.485714	0.0285714	0.0571429	0.473684	0.131579	0.0263158	0.1	0.57509	0.114287	0.479452	0.0821918	0.0410959	0.168269	0.0128205	0.00641026	1.80257e-11	1.76184e-05	0.00718774	0.606486	0.41547	0.302203
8p23.3	chr8	0	2300000	p23.3	gneg	p	0.142857	0.228571	0	0.184211	0.289474	0.0263158	0.134052	0.179962	0.1	0.164384	0.260274	0.0136986	0.0272436	0.127671	0.00213675	4.57669e-10	0.00166171	0.438681	0.795477	0.0437074	0.429822
8p23.2	chr8	2300000	6300000	p23.2	gpos75	p	0.142857	0.228571	0	0.184211	0.289474	0.0263158	0.134052	0.179962	0.1	0.164384	0.260274	0.0136986	0.0267094	0.127671	0.00160256	2.84724e-10	0.00166171	0.334615	0.795477	0.0437074	0.429822
8p23.1	chr8	6300000	12800000	p23.1	gneg	p	0.142857	0.228571	0	0.184211	0.289474	0.0263158	0.134052	0.179962	0.1	0.164384	0.260274	0.0136986	0.0267094	0.127671	0.00160256	2.84724e-10	0.00166171	0.334615	0.795477	0.0437074	0.429822
8p22	chr8	12800000	19200000	p22	gpos100	p	0.142857	0.228571	0	0.184211	0.289474	0	0.134052	0.179962	0.1	0.164384	0.260274	0	0.025641	0.127671	0.00106838	1.05033e-10	0.00166171	1	0.795477	0.0437074	NA
8p21.3	chr8	19200000	23500000	p21.3	gneg	p	0.142857	0.228571	0	0.184211	0.289474	0.0263158	0.134052	0.179962	0.1	0.164384	0.260274	0.0136986	0.0245726	0.127671	0.00854701	3.61455e-11	0.00166171	1	0.795477	0.0437074	0.975032
8p21.2	chr8	23500000	27500000	p21.2	gpos50	p	0.142857	0.228571	0	0.184211	0.289474	0.0263158	0.134052	0.179962	0.1	0.164384	0.260274	0.0136986	0.0240385	0.127137	0.00801282	2.0612e-11	0.00155933	1	0.795477	0.0437074	0.975032
8p21.1	chr8	27500000	29000000	p21.1	gneg	p	0.142857	0.228571	0	0.184211	0.289474	0.0263158	0.134052	0.179962	0.1	0.164384	0.260274	0.0136986	0.0240385	0.127137	0.00801282	2.0612e-11	0.00155933	1	0.795477	0.0437074	0.975032
8p12	chr8	29000000	36700000	p12	gpos75	p	0.142857	0.228571	0	0.184211	0.289474	0	0.134052	0.179962	0.1	0.164384	0.260274	0	0.0202991	0.127137	0.00160256	2.14562e-13	0.00155933	1	0.795477	0.0437074	NA
8p11.23	chr8	36700000	38500000	p11.23	gneg	p	0.142857	0.228571	0	0.184211	0.289474	0.0526316	0.134052	0.179962	0.308931	0.164384	0.260274	0.0273973	0.0186966	0.127137	0.0042735	1.99707e-14	0.00155933	0.0551002	0.795477	0.0437074	0.675611
8p11.22	chr8	38500000	39900000	p11.22	gpos25	p	0.142857	0.228571	0	0.184211	0.289474	0.0526316	0.134052	0.179962	0.308931	0.164384	0.260274	0.0273973	0.0186966	0.127137	0.0042735	1.99707e-14	0.00155933	0.0551002	0.795477	0.0437074	0.675611
8p11.21	chr8	39900000	43200000	p11.21	gneg	p	0.142857	0.228571	0	0.184211	0.289474	0.0526316	0.134052	0.179962	0.308931	0.164384	0.260274	0.0273973	0.0186966	0.127137	0.0042735	1.99707e-14	0.00155933	0.0551002	0.795477	0.0437074	0.675611
8p11.1	chr8	43200000	45200000	p11.1	acen	p	0.142857	0.228571	0	0.184211	0.289474	0	0.134052	0.179962	0.1	0.164384	0.260274	0	0.0160256	0.127137	0	1.79594e-16	0.00155933	1	0.795477	0.0437074	NA
8q11.1	chr8	45200000	47200000	q11.1	acen	q	0.142857	0.228571	0	0.157895	0.315789	0	0.1	0.270848	0.1	0.150685	0.273973	0	0.0106838	0.129274	0	2.5996e-19	0.00061458	1	0.392561	0.142472	NA
8q11.21	chr8	47200000	51300000	q11.21	gneg	q	0.142857	0.228571	0	0.157895	0.315789	0	0.1	0.270848	0.1	0.150685	0.273973	0	0.0117521	0.129808	0.00267094	5.37635e-18	0.000658382	1	0.392561	0.142472	NA
8q11.22	chr8	51300000	51700000	q11.22	gpos75	q	0.142857	0.228571	0	0.157895	0.315789	0	0.1	0.270848	0.1	0.150685	0.273973	0	0.0117521	0.129808	0.00267094	5.37635e-18	0.000658382	1	0.392561	0.142472	NA
8q11.23	chr8	51700000	54600000	q11.23	gneg	q	0.142857	0.228571	0	0.157895	0.315789	0	0.1	0.270848	0.1	0.150685	0.273973	0	0.0117521	0.129808	0.00267094	5.37635e-18	0.000658382	1	0.392561	0.142472	NA
8q12.1	chr8	54600000	60600000	q12.1	gpos50	q	0.142857	0.228571	0	0.157895	0.315789	0	0.1	0.270848	0.1	0.150685	0.273973	0	0.0117521	0.129808	0	5.37635e-18	0.000658382	1	0.392561	0.142472	NA
8q12.2	chr8	60600000	61300000	q12.2	gneg	q	0.142857	0.228571	0	0.157895	0.315789	0	0.1	0.270848	0.1	0.150685	0.273973	0	0.0117521	0.129808	0	5.37635e-18	0.000658382	1	0.392561	0.142472	NA
8q12.3	chr8	61300000	65100000	q12.3	gpos50	q	0.142857	0.228571	0	0.157895	0.315789	0	0.1	0.270848	0.1	0.150685	0.273973	0	0.0117521	0.129808	0	5.37635e-18	0.000658382	1	0.392561	0.142472	NA
8q13.1	chr8	65100000	67100000	q13.1	gneg	q	0.142857	0.228571	0	0.157895	0.315789	0	0.1	0.270848	0.1	0.150685	0.273973	0	0.0138889	0.13141	0.00641026	8.65237e-16	0.000806492	1	0.392561	0.142472	NA
8q13.2	chr8	67100000	69600000	q13.2	gpos50	q	0.142857	0.228571	0	0.157895	0.315789	0	0.1	0.270848	0.1	0.150685	0.273973	0	0.0138889	0.13141	0.00641026	8.65237e-16	0.000806492	1	0.392561	0.142472	NA
8q13.3	chr8	69600000	72000000	q13.3	gneg	q	0.142857	0.228571	0	0.157895	0.315789	0	0.1	0.270848	0.1	0.150685	0.273973	0	0.0138889	0.13141	0.00641026	8.65237e-16	0.000806492	1	0.392561	0.142472	NA
8q21.11	chr8	72000000	74600000	q21.11	gpos100	q	0.142857	0.228571	0	0.157895	0.315789	0	0.1	0.270848	0.1	0.150685	0.273973	0	0.0138889	0.13141	0	8.65237e-16	0.000806492	1	0.392561	0.142472	NA
8q21.12	chr8	74600000	74700000	q21.12	gneg	q	0.142857	0.228571	0	0.157895	0.315789	0	0.1	0.270848	0.1	0.150685	0.273973	0	0.0138889	0.13141	0	8.65237e-16	0.000806492	1	0.392561	0.142472	NA
8q21.13	chr8	74700000	83500000	q21.13	gpos75	q	0.142857	0.228571	0	0.157895	0.315789	0	0.1	0.270848	0.1	0.150685	0.273973	0	0.0138889	0.13141	0	8.65237e-16	0.000806492	1	0.392561	0.142472	NA
8q21.2	chr8	83500000	85900000	q21.2	gneg	q	0.142857	0.228571	0	0.157895	0.315789	0	0.1	0.270848	0.1	0.150685	0.273973	0	0.0138889	0.13141	0	8.65237e-16	0.000806492	1	0.392561	0.142472	NA
8q21.3	chr8	85900000	92300000	q21.3	gpos100	q	0.142857	0.228571	0	0.157895	0.315789	0	0.1	0.270848	0.1	0.150685	0.273973	0	0.0138889	0.13141	0.00106838	8.65237e-16	0.000806492	1	0.392561	0.142472	NA
8q22.1	chr8	92300000	97900000	q22.1	gneg	q	0.142857	0.228571	0.0285714	0.157895	0.315789	0	0.1	0.270848	0.107903	0.150685	0.273973	0.0136986	0.0149573	0.131944	0.0138889	7.43591e-15	0.000861904	1	0.392561	0.142472	0.374056
8q22.2	chr8	97900000	100500000	q22.2	gpos25	q	0.142857	0.228571	0.0285714	0.157895	0.315789	0	0.1	0.270848	0.107903	0.150685	0.273973	0.0136986	0.0149573	0.131944	0.0138889	7.43591e-15	0.000861904	1	0.392561	0.142472	0.374056
8q22.3	chr8	100500000	105100000	q22.3	gneg	q	0.142857	0.228571	0.0285714	0.157895	0.315789	0	0.1	0.270848	0.107903	0.150685	0.273973	0.0136986	0.0149573	0.131944	0.0138889	7.43591e-15	0.000861904	1	0.392561	0.142472	0.374056
8q23.1	chr8	105100000	109500000	q23.1	gpos75	q	0.142857	0.228571	0	0.157895	0.315789	0	0.1	0.270848	0.1	0.150685	0.273973	0	0.0144231	0.131944	0.00106838	2.60911e-15	0.000861904	1	0.392561	0.142472	NA
8q23.2	chr8	109500000	111100000	q23.2	gneg	q	0.142857	0.228571	0	0.157895	0.315789	0	0.1	0.270848	0.1	0.150685	0.273973	0	0.0144231	0.131944	0.00106838	2.60911e-15	0.000861904	1	0.392561	0.142472	NA
8q23.3	chr8	111100000	116700000	q23.3	gpos100	q	0.142857	0.228571	0	0.157895	0.315789	0	0.1	0.270848	0.1	0.150685	0.273973	0	0.0144231	0.131944	0.00106838	2.60911e-15	0.000861904	1	0.392561	0.142472	NA
8q24.11	chr8	116700000	118300000	q24.11	gneg	q	0.142857	0.257143	0.0285714	0.184211	0.315789	0.0263158	0.134052	0.170377	0.1	0.164384	0.287671	0.0273973	0.0202991	0.132479	0.00694444	2.14562e-13	0.000267148	0.189985	0.265653	0.111676	0.2021
8q24.12	chr8	118300000	121500000	q24.12	gpos50	q	0.142857	0.257143	0.0285714	0.184211	0.315789	0.0263158	0.134052	0.170377	0.1	0.164384	0.287671	0.0273973	0.0202991	0.132479	0.00694444	2.14562e-13	0.000267148	0.189985	0.265653	0.111676	0.2021
8q24.13	chr8	121500000	126300000	q24.13	gneg	q	0.142857	0.257143	0.0285714	0.184211	0.315789	0.0263158	0.134052	0.170377	0.1	0.164384	0.287671	0.0273973	0.0202991	0.132479	0.00694444	2.14562e-13	0.000267148	0.189985	0.265653	0.111676	0.2021
8q24.21	chr8	126300000	130400000	q24.21	gpos50	q	0.142857	0.257143	0.0285714	0.184211	0.315789	0	0.134052	0.170377	0.107903	0.164384	0.287671	0.0136986	0.0202991	0.132479	0.00534188	2.14562e-13	0.000267148	0.872077	0.265653	0.111676	0.51296
8q24.22	chr8	130400000	135400000	q24.22	gneg	q	0.142857	0.257143	0.0285714	0.184211	0.315789	0	0.134052	0.170377	0.107903	0.164384	0.287671	0.0136986	0.0202991	0.132479	0.00534188	2.14562e-13	0.000267148	0.872077	0.265653	0.111676	0.51296
8q24.23	chr8	135400000	138900000	q24.23	gpos75	q	0.142857	0.257143	0.0285714	0.184211	0.315789	0	0.134052	0.170377	0.107903	0.164384	0.287671	0.0136986	0.0202991	0.132479	0.00534188	2.14562e-13	0.000267148	0.872077	0.265653	0.111676	0.51296
8q24.3	chr8	138900000	145138636	q24.3	gneg	q	0.142857	0.257143	0.0285714	0.184211	0.315789	0	0.134052	0.170377	0.107903	0.164384	0.287671	0.0136986	0.0213675	0.132479	0.00587607	8.96872e-13	0.000267148	0.923261	0.265653	0.111676	0.51296
9p24.3	chr9	0	2200000	p24.3	gneg	p	0.171429	0.0571429	0	0.210526	0.131579	0	0.126051	0.319356	0.1	0.191781	0.0958904	0	0.0176282	0.0165598	0.00106838	3.10686e-20	9.28332e-06	1	0.804333	0.842499	NA
9p24.2	chr9	2200000	4600000	p24.2	gpos25	p	0.171429	0.0571429	0	0.210526	0.131579	0	0.126051	0.319356	0.1	0.191781	0.0958904	0	0.0176282	0.0165598	0.00106838	3.10686e-20	9.28332e-06	1	0.804333	0.842499	NA
9p24.1	chr9	4600000	9000000	p24.1	gneg	p	0.171429	0.0571429	0	0.210526	0.131579	0	0.126051	0.319356	0.1	0.191781	0.0958904	0	0.0176282	0.0165598	0.00106838	3.10686e-20	9.28332e-06	1	0.804333	0.842499	NA
9p23	chr9	9000000	14200000	p23	gpos75	p	0.171429	0.0571429	0	0.210526	0.131579	0	0.126051	0.319356	0.1	0.191781	0.0958904	0	0.0176282	0.0165598	0	3.10686e-20	9.28332e-06	1	0.804333	0.842499	NA
9p22.3	chr9	14200000	16600000	p22.3	gneg	p	0.171429	0.0571429	0	0.210526	0.131579	0.0263158	0.126051	0.319356	0.1	0.191781	0.0958904	0.0136986	0.0176282	0.0165598	0.00534188	3.10686e-20	9.28332e-06	0.872077	0.804333	0.842499	0.598173
9p22.2	chr9	16600000	18500000	p22.2	gpos25	p	0.171429	0.0571429	0	0.210526	0.131579	0.0263158	0.126051	0.319356	0.1	0.191781	0.0958904	0.0136986	0.0176282	0.0165598	0.00534188	3.10686e-20	9.28332e-06	0.872077	0.804333	0.842499	0.598173
9p22.1	chr9	18500000	19900000	p22.1	gneg	p	0.171429	0.0571429	0	0.210526	0.131579	0.0263158	0.126051	0.319356	0.1	0.191781	0.0958904	0.0136986	0.0176282	0.0165598	0.00534188	3.10686e-20	9.28332e-06	0.872077	0.804333	0.842499	0.598173
9p21.3	chr9	19900000	25600000	p21.3	gpos100	p	0.171429	0.0571429	0	0.184211	0.131579	0	0.1	0.319356	0.1	0.178082	0.0958904	0	0.0154915	0.0165598	0.000534188	1.29414e-19	9.28332e-06	1	0.91179	0.842499	NA
9p21.2	chr9	25600000	28000000	p21.2	gneg	p	0.171429	0.0571429	0	0.184211	0.131579	0	0.1	0.319356	0.1	0.178082	0.0958904	0	0.0154915	0.0165598	0.000534188	1.29414e-19	9.28332e-06	1	0.91179	0.842499	NA
9p21.1	chr9	28000000	33200000	p21.1	gpos100	p	0.171429	0.0571429	0	0.184211	0.131579	0	0.1	0.319356	0.1	0.178082	0.0958904	0	0.0154915	0.0165598	0.000534188	1.29414e-19	9.28332e-06	1	0.91179	0.842499	NA
9p13.3	chr9	33200000	36300000	p13.3	gneg	p	0.171429	0.0571429	0	0.184211	0.131579	0	0.1	0.319356	0.1	0.178082	0.0958904	0	0.0149573	0.0165598	0.00534188	3.6191e-20	9.28332e-06	1	0.91179	0.842499	NA
9p13.2	chr9	36300000	37900000	p13.2	gpos25	p	0.171429	0.0571429	0	0.184211	0.131579	0	0.1	0.319356	0.1	0.178082	0.0958904	0	0.0149573	0.0165598	0.00534188	3.6191e-20	9.28332e-06	1	0.91179	0.842499	NA
9p13.1	chr9	37900000	39000000	p13.1	gneg	p	0.171429	0.0571429	0	0.184211	0.131579	0	0.1	0.319356	0.1	0.178082	0.0958904	0	0.0149573	0.0165598	0.00534188	3.6191e-20	9.28332e-06	1	0.91179	0.842499	NA
9p12	chr9	39000000	40000000	p12	gpos50	p	0.171429	0.0571429	0	0.184211	0.131579	0.0263158	0.1	0.319356	0.1	0.178082	0.0958904	0.0136986	0.0112179	0.0154915	0	6.0145e-25	3.85857e-06	0.0123693	0.91179	0.842499	0.850951
9p11.2	chr9	40000000	42200000	p11.2	gneg	p	0.171429	0.0571429	0	0.184211	0.131579	0	0.1	0.319356	0.1	0.178082	0.0958904	0	0.0112179	0.0154915	0	6.0145e-25	3.85857e-06	1	0.91179	0.842499	NA
9p11.1	chr9	42200000	43000000	p11.1	acen	p	0.171429	0.0571429	0	0.184211	0.131579	0	0.1	0.319356	0.1	0.178082	0.0958904	0	0.0112179	0.0154915	0	6.0145e-25	3.85857e-06	1	0.91179	0.842499	NA
9q11	chr9	43000000	45500000	q11	acen	q	0.171429	0.0571429	0	0.184211	0.131579	0	0.1	0.319356	0.1	0.178082	0.0958904	0	0.0117521	0.0154915	0	3.78615e-24	3.85857e-06	1	0.91179	0.842499	NA
9q12	chr9	45500000	61500000	q12	gvar	q	0.2	0.0571429	0.0285714	0.184211	0.131579	0	0.1	0.319356	0.107903	0.191781	0.0958904	0.0136986	0.0128205	0.0154915	0.00106838	7.91558e-26	3.85857e-06	0.219557	0.88579	0.842499	0.908172
9q13	chr9	61500000	65000000	q13	gneg	q	0.228571	0.0571429	0.0571429	0.184211	0.131579	0.0263158	0.138624	0.319356	0.114287	0.205479	0.0958904	0.0410959	0.0186966	0.0160256	0.00641026	6.7982e-22	6.05689e-06	0.00718774	0.829342	0.842499	0.350701
9q21.11	chr9	65000000	69300000	q21.11	gpos25	q	0.228571	0.0571429	0	0.184211	0.131579	0	0.138624	0.319356	0.1	0.205479	0.0958904	0	0.0202991	0.0165598	0.00106838	1.91822e-20	9.28332e-06	1	0.829342	0.842499	NA
9q21.12	chr9	69300000	71300000	q21.12	gneg	q	0.228571	0.0571429	0	0.184211	0.131579	0	0.138624	0.319356	0.1	0.205479	0.0958904	0	0.0202991	0.0165598	0.00106838	1.91822e-20	9.28332e-06	1	0.829342	0.842499	NA
9q21.13	chr9	71300000	76600000	q21.13	gpos50	q	0.228571	0.0571429	0	0.184211	0.131579	0	0.138624	0.319356	0.1	0.205479	0.0958904	0	0.0202991	0.0165598	0.00106838	1.91822e-20	9.28332e-06	1	0.829342	0.842499	NA
9q21.2	chr9	76600000	78500000	q21.2	gneg	q	0.228571	0.0571429	0	0.184211	0.131579	0	0.138624	0.319356	0.1	0.205479	0.0958904	0	0.0208333	0.0165598	0.00160256	5.37828e-20	9.28332e-06	1	0.829342	0.842499	NA
9q21.31	chr9	78500000	81500000	q21.31	gpos50	q	0.228571	0.0571429	0	0.184211	0.131579	0	0.138624	0.319356	0.1	0.205479	0.0958904	0	0.0208333	0.0165598	0.00106838	5.37828e-20	9.28332e-06	1	0.829342	0.842499	NA
9q21.32	chr9	81500000	84300000	q21.32	gneg	q	0.228571	0.0571429	0	0.184211	0.131579	0	0.138624	0.319356	0.1	0.205479	0.0958904	0	0.0208333	0.0165598	0.00106838	5.37828e-20	9.28332e-06	1	0.829342	0.842499	NA
9q21.33	chr9	84300000	87800000	q21.33	gpos50	q	0.228571	0.0571429	0	0.184211	0.131579	0	0.138624	0.319356	0.1	0.205479	0.0958904	0	0.0208333	0.0165598	0.00106838	5.37828e-20	9.28332e-06	1	0.829342	0.842499	NA
9q22.1	chr9	87800000	89200000	q22.1	gneg	q	0.228571	0.0571429	0.0285714	0.210526	0.131579	0	0.1	0.319356	0.107903	0.219178	0.0958904	0.0136986	0.025641	0.0165598	0.00961538	8.1413e-19	9.28332e-06	1	0.607855	0.842499	0.130793
9q22.2	chr9	89200000	91200000	q22.2	gpos25	q	0.228571	0.0571429	0.0285714	0.210526	0.131579	0	0.1	0.319356	0.107903	0.219178	0.0958904	0.0136986	0.025641	0.0165598	0.00961538	8.1413e-19	9.28332e-06	1	0.607855	0.842499	0.130793
9q22.31	chr9	91200000	93900000	q22.31	gneg	q	0.228571	0.0571429	0.0285714	0.210526	0.131579	0	0.1	0.319356	0.107903	0.219178	0.0958904	0.0136986	0.025641	0.0165598	0.00961538	8.1413e-19	9.28332e-06	1	0.607855	0.842499	0.130793
9q22.32	chr9	93900000	96500000	q22.32	gpos25	q	0.228571	0.0571429	0.0285714	0.210526	0.131579	0	0.1	0.319356	0.107903	0.219178	0.0958904	0.0136986	0.025641	0.0165598	0.00961538	8.1413e-19	9.28332e-06	1	0.607855	0.842499	0.130793
9q22.33	chr9	96500000	99800000	q22.33	gneg	q	0.228571	0.0571429	0.0285714	0.210526	0.131579	0	0.1	0.319356	0.107903	0.219178	0.0958904	0.0136986	0.025641	0.0165598	0.00961538	8.1413e-19	9.28332e-06	1	0.607855	0.842499	0.130793
9q31.1	chr9	99800000	105400000	q31.1	gpos100	q	0.228571	0.0571429	0	0.210526	0.131579	0	0.1	0.319356	0.1	0.219178	0.0958904	0	0.0219017	0.0165598	0	1.26497e-21	9.28332e-06	1	0.607855	0.842499	NA
9q31.2	chr9	105400000	108500000	q31.2	gneg	q	0.228571	0.0571429	0	0.210526	0.131579	0	0.1	0.319356	0.1	0.219178	0.0958904	0	0.0219017	0.0165598	0	1.26497e-21	9.28332e-06	1	0.607855	0.842499	NA
9q31.3	chr9	108500000	112100000	q31.3	gpos25	q	0.228571	0.0571429	0	0.210526	0.131579	0	0.1	0.319356	0.1	0.219178	0.0958904	0	0.0219017	0.0165598	0	1.26497e-21	9.28332e-06	1	0.607855	0.842499	NA
9q32	chr9	112100000	114900000	q32	gneg	q	0.228571	0.0571429	0	0.236842	0.131579	0.0263158	0.1	0.319356	0.1	0.232877	0.0958904	0.0136986	0.0219017	0.0165598	0.000534188	3.23115e-24	9.28332e-06	0.100902	0.854308	0.842499	0.479075
9q33.1	chr9	114900000	119800000	q33.1	gpos75	q	0.228571	0.0571429	0	0.236842	0.131579	0	0.1	0.319356	0.1	0.232877	0.0958904	0	0.0213675	0.0165598	0.000534188	1.01841e-24	9.28332e-06	1	0.854308	0.842499	NA
9q33.2	chr9	119800000	123100000	q33.2	gneg	q	0.228571	0.0571429	0	0.236842	0.131579	0	0.1	0.319356	0.1	0.232877	0.0958904	0	0.0213675	0.0165598	0.000534188	1.01841e-24	9.28332e-06	1	0.854308	0.842499	NA
9q33.3	chr9	123100000	127500000	q33.3	gpos25	q	0.228571	0.0571429	0	0.236842	0.131579	0	0.1	0.319356	0.1	0.232877	0.0958904	0	0.0213675	0.0165598	0.000534188	1.01841e-24	9.28332e-06	1	0.854308	0.842499	NA
9q34.1	chr9	127500000	133100000	q34.1	gneg	q	0.228571	0.0571429	0.0285714	0.236842	0.131579	0.0263158	0.1	0.319356	0.1	0.232877	0.0958904	0.0273973	0.025641	0.0176282	0.0154915	3.87236e-21	2.04449e-05	0.736108	0.854308	0.842499	0.270465
9q34.2	chr9	133100000	134500000	q34.2	gpos25	q	0.228571	0.0571429	0.0285714	0.236842	0.131579	0.0263158	0.1	0.319356	0.1	0.232877	0.0958904	0.0273973	0.025641	0.0176282	0.0154915	3.87236e-21	2.04449e-05	0.736108	0.854308	0.842499	0.270465
9q34.3	chr9	134500000	138394717	q34.3	gneg	q	0.228571	0.0571429	0.0285714	0.236842	0.131579	0.0263158	0.1	0.319356	0.1	0.232877	0.0958904	0.0273973	0.025641	0.0176282	0.0154915	3.87236e-21	2.04449e-05	0.736108	0.854308	0.842499	0.270465
10p15.3	chr10	0	3000000	p15.3	gneg	p	0.114286	0.114286	0	0.157895	0.0263158	0.0263158	0.144229	0.493855	0.1	0.136986	0.0684932	0.0136986	0.0149573	0.0128205	0.00106838	1.91619e-12	0.000652316	0.219557	0.612459	0.470818	0.315312
10p15.2	chr10	3000000	3800000	p15.2	gpos25	p	0.114286	0.114286	0	0.157895	0.0263158	0.0263158	0.144229	0.493855	0.1	0.136986	0.0684932	0.0136986	0.0149573	0.0128205	0.00106838	1.91619e-12	0.000652316	0.219557	0.612459	0.470818	0.315312
10p15.1	chr10	3800000	6600000	p15.1	gneg	p	0.114286	0.114286	0	0.157895	0.0263158	0.0263158	0.144229	0.493855	0.1	0.136986	0.0684932	0.0136986	0.0149573	0.0128205	0.00106838	1.91619e-12	0.000652316	0.219557	0.612459	0.470818	0.315312
10p14	chr10	6600000	12200000	p14	gpos75	p	0.114286	0.114286	0	0.157895	0.0263158	0	0.144229	0.493855	0.1	0.136986	0.0684932	0	0.0149573	0.0128205	0	1.91619e-12	0.000652316	1	0.612459	0.470818	NA
10p13	chr10	12200000	17300000	p13	gneg	p	0.114286	0.114286	0	0.157895	0.0263158	0.0263158	0.144229	0.493855	0.1	0.136986	0.0684932	0.0136986	0.0149573	0.0128205	0.00320513	1.91619e-12	0.000652316	0.614213	0.612459	0.470818	0.220386
10p12.33	chr10	17300000	18300000	p12.33	gpos75	p	0.114286	0.114286	0	0.157895	0.0263158	0	0.144229	0.493855	0.1	0.136986	0.0684932	0	0.0138889	0.0122863	0.00106838	2.98111e-13	0.000454848	1	0.612459	0.470818	NA
10p12.32	chr10	18300000	18400000	p12.32	gneg	p	0.114286	0.114286	0	0.157895	0.0263158	0	0.144229	0.493855	0.1	0.136986	0.0684932	0	0.0138889	0.0122863	0.00106838	2.98111e-13	0.000454848	1	0.612459	0.470818	NA
10p12.31	chr10	18400000	22300000	p12.31	gpos75	p	0.114286	0.114286	0	0.157895	0.0263158	0	0.144229	0.493855	0.1	0.136986	0.0684932	0	0.0138889	0.0122863	0.00106838	2.98111e-13	0.000454848	1	0.612459	0.470818	NA
10p12.2	chr10	22300000	24300000	p12.2	gneg	p	0.114286	0.114286	0	0.157895	0.0263158	0	0.144229	0.493855	0.1	0.136986	0.0684932	0	0.0138889	0.0122863	0.00106838	2.98111e-13	0.000454848	1	0.612459	0.470818	NA
10p12.1	chr10	24300000	29300000	p12.1	gpos50	p	0.114286	0.114286	0	0.157895	0.0263158	0	0.144229	0.493855	0.1	0.136986	0.0684932	0	0.0138889	0.0122863	0.00106838	2.98111e-13	0.000454848	1	0.612459	0.470818	NA
10p11.23	chr10	29300000	31100000	p11.23	gneg	p	0.114286	0.114286	0	0.157895	0.0263158	0	0.144229	0.493855	0.1	0.136986	0.0684932	0	0.0138889	0.0122863	0.00480769	2.98111e-13	0.000454848	1	0.612459	0.470818	NA
10p11.22	chr10	31100000	34200000	p11.22	gpos25	p	0.114286	0.114286	0	0.157895	0.0263158	0	0.144229	0.493855	0.1	0.136986	0.0684932	0	0.0138889	0.0122863	0.00480769	2.98111e-13	0.000454848	1	0.612459	0.470818	NA
10p11.21	chr10	34200000	38000000	p11.21	gneg	p	0.114286	0.114286	0	0.157895	0.0263158	0	0.144229	0.493855	0.1	0.136986	0.0684932	0	0.0138889	0.0122863	0.00480769	2.98111e-13	0.000454848	1	0.612459	0.470818	NA
10p11.1	chr10	38000000	39800000	p11.1	acen	p	0.114286	0.114286	0	0.157895	0.0263158	0	0.144229	0.493855	0.1	0.136986	0.0684932	0	0.0090812	0.0117521	0	2.31299e-18	0.000308797	1	0.612459	0.470818	NA
10q11.1	chr10	39800000	41600000	q11.1	acen	q	0.114286	0.114286	0	0.157895	0.0263158	0	0.144229	0.493855	0.1	0.136986	0.0684932	0	0.00801282	0.0117521	0	5.40731e-20	0.000308797	1	0.612459	0.470818	NA
10q11.21	chr10	41600000	45500000	q11.21	gneg	q	0.114286	0.114286	0	0.157895	0.0263158	0	0.144229	0.493855	0.1	0.136986	0.0684932	0	0.00854701	0.0133547	0.00373932	3.79893e-19	0.000913262	1	0.612459	0.470818	NA
10q11.22	chr10	45500000	48600000	q11.22	gpos25	q	0.114286	0.114286	0	0.157895	0.0263158	0	0.144229	0.493855	0.1	0.136986	0.0684932	0	0.00854701	0.0133547	0.00373932	3.79893e-19	0.000913262	1	0.612459	0.470818	NA
10q11.23	chr10	48600000	51100000	q11.23	gneg	q	0.114286	0.114286	0	0.157895	0.0263158	0	0.144229	0.493855	0.1	0.136986	0.0684932	0	0.00854701	0.0133547	0.00373932	3.79893e-19	0.000913262	1	0.612459	0.470818	NA
10q21.1	chr10	51100000	59400000	q21.1	gpos100	q	0.114286	0.114286	0	0.157895	0.0263158	0	0.144229	0.493855	0.1	0.136986	0.0684932	0	0.00854701	0.0133547	0	3.79893e-19	0.000913262	1	0.612459	0.470818	NA
10q21.2	chr10	59400000	62800000	q21.2	gneg	q	0.114286	0.114286	0	0.157895	0.0263158	0	0.144229	0.493855	0.1	0.136986	0.0684932	0	0.00854701	0.0133547	0	3.79893e-19	0.000913262	1	0.612459	0.470818	NA
10q21.3	chr10	62800000	68800000	q21.3	gpos100	q	0.114286	0.114286	0	0.157895	0.0263158	0	0.144229	0.493855	0.1	0.136986	0.0684932	0	0.00854701	0.0133547	0	3.79893e-19	0.000913262	1	0.612459	0.470818	NA
10q22.1	chr10	68800000	73100000	q22.1	gneg	q	0.114286	0.114286	0	0.157895	0.0263158	0	0.144229	0.493855	0.1	0.136986	0.0684932	0	0.0122863	0.0133547	0.00747863	1.1999e-14	0.000913262	0.956328	0.612459	0.470818	NA
10q22.2	chr10	73100000	75900000	q22.2	gpos50	q	0.114286	0.114286	0	0.157895	0.0263158	0	0.144229	0.493855	0.1	0.136986	0.0684932	0	0.0122863	0.0133547	0.00747863	1.1999e-14	0.000913262	0.956328	0.612459	0.470818	NA
10q22.3	chr10	75900000	80300000	q22.3	gneg	q	0.114286	0.114286	0	0.157895	0.0263158	0	0.144229	0.493855	0.1	0.136986	0.0684932	0	0.0122863	0.0133547	0.00747863	1.1999e-14	0.000913262	0.956328	0.612459	0.470818	NA
10q23.1	chr10	80300000	86100000	q23.1	gpos100	q	0.114286	0.114286	0	0.157895	0.0263158	0	0.144229	0.493855	0.1	0.136986	0.0684932	0	0.0122863	0.0133547	0	1.1999e-14	0.000913262	1	0.612459	0.470818	NA
10q23.2	chr10	86100000	87700000	q23.2	gneg	q	0.114286	0.114286	0	0.157895	0.0263158	0	0.144229	0.493855	0.1	0.136986	0.0684932	0	0.0122863	0.0133547	0	1.1999e-14	0.000913262	1	0.612459	0.470818	NA
10q23.31	chr10	87700000	91100000	q23.31	gpos75	q	0.114286	0.114286	0	0.157895	0.0263158	0	0.144229	0.493855	0.1	0.136986	0.0684932	0	0.0122863	0.0133547	0	1.1999e-14	0.000913262	1	0.612459	0.470818	NA
10q23.32	chr10	91100000	92300000	q23.32	gneg	q	0.114286	0.114286	0	0.157895	0.0263158	0	0.144229	0.493855	0.1	0.136986	0.0684932	0	0.0122863	0.0133547	0	1.1999e-14	0.000913262	1	0.612459	0.470818	NA
10q23.33	chr10	92300000	95300000	q23.33	gpos50	q	0.114286	0.114286	0	0.157895	0.0263158	0	0.144229	0.493855	0.1	0.136986	0.0684932	0	0.0122863	0.0133547	0	1.1999e-14	0.000913262	1	0.612459	0.470818	NA
10q24.1	chr10	95300000	97500000	q24.1	gneg	q	0.142857	0.114286	0.0285714	0.157895	0.0263158	0	0.1	0.493855	0.107903	0.150685	0.0684932	0.0136986	0.0138889	0.0133547	0.00267094	8.65237e-16	0.000913262	0.531449	0.861186	0.470818	0.0124718
10q24.2	chr10	97500000	100100000	q24.2	gpos50	q	0.142857	0.114286	0.0285714	0.157895	0.0263158	0	0.1	0.493855	0.107903	0.150685	0.0684932	0.0136986	0.0138889	0.0133547	0.00267094	8.65237e-16	0.000913262	0.531449	0.861186	0.470818	0.0124718
10q24.31	chr10	100100000	101200000	q24.31	gneg	q	0.142857	0.114286	0.0285714	0.157895	0.0263158	0	0.1	0.493855	0.107903	0.150685	0.0684932	0.0136986	0.0138889	0.0133547	0.00267094	8.65237e-16	0.000913262	0.531449	0.861186	0.470818	0.0124718
10q24.32	chr10	101200000	103100000	q24.32	gpos25	q	0.142857	0.114286	0.0285714	0.157895	0.0263158	0	0.1	0.493855	0.107903	0.150685	0.0684932	0.0136986	0.0138889	0.0133547	0.00267094	8.65237e-16	0.000913262	0.531449	0.861186	0.470818	0.0124718
10q24.33	chr10	103100000	104000000	q24.33	gneg	q	0.142857	0.114286	0.0285714	0.157895	0.0263158	0	0.1	0.493855	0.107903	0.150685	0.0684932	0.0136986	0.0138889	0.0133547	0.00267094	8.65237e-16	0.000913262	0.531449	0.861186	0.470818	0.0124718
10q25.1	chr10	104000000	110100000	q25.1	gpos100	q	0.142857	0.114286	0	0.157895	0.0263158	0	0.1	0.493855	0.1	0.150685	0.0684932	0	0.0133547	0.0133547	0	2.69924e-16	0.000913262	1	0.861186	0.470818	NA
10q25.2	chr10	110100000	113100000	q25.2	gneg	q	0.142857	0.114286	0	0.157895	0.0263158	0	0.1	0.493855	0.1	0.150685	0.0684932	0	0.0133547	0.0133547	0	2.69924e-16	0.000913262	1	0.861186	0.470818	NA
10q25.3	chr10	113100000	117300000	q25.3	gpos75	q	0.142857	0.114286	0	0.157895	0.0263158	0	0.1	0.493855	0.1	0.150685	0.0684932	0	0.0133547	0.0133547	0	2.69924e-16	0.000913262	1	0.861186	0.470818	NA
10q26.11	chr10	117300000	119900000	q26.11	gneg	q	0.142857	0.114286	0	0.157895	0.0263158	0	0.1	0.493855	0.1	0.150685	0.0684932	0	0.017094	0.0133547	0.0042735	3.01615e-13	0.000913262	1	0.861186	0.470818	NA
10q26.12	chr10	119900000	121400000	q26.12	gpos50	q	0.142857	0.114286	0	0.157895	0.0263158	0	0.1	0.493855	0.1	0.150685	0.0684932	0	0.017094	0.0133547	0.0042735	3.01615e-13	0.000913262	1	0.861186	0.470818	NA
10q26.13	chr10	121400000	125700000	q26.13	gneg	q	0.142857	0.114286	0	0.157895	0.0263158	0	0.1	0.493855	0.1	0.150685	0.0684932	0	0.017094	0.0133547	0.0042735	3.01615e-13	0.000913262	1	0.861186	0.470818	NA
10q26.2	chr10	125700000	128800000	q26.2	gpos50	q	0.142857	0.114286	0	0.157895	0.0263158	0	0.1	0.493855	0.1	0.150685	0.0684932	0	0.017094	0.0133547	0.0042735	3.01615e-13	0.000913262	1	0.861186	0.470818	NA
10q26.3	chr10	128800000	133797422	q26.3	gneg	q	0.142857	0.114286	0	0.157895	0.0263158	0	0.1	0.493855	0.1	0.150685	0.0684932	0	0.017094	0.0133547	0.0042735	3.01615e-13	0.000913262	1	0.861186	0.470818	NA
11p15.5	chr11	0	2800000	p15.5	gneg	p	0.285714	0.114286	0.0857143	0.210526	0.0789474	0.0263158	0.231023	0.123344	0.282521	0.246575	0.0958904	0.0547945	0.0379274	0.0347222	0.0117521	2.84303e-16	0.014795	0.00768074	0.0102498	0.899826	0.323268
11p15.4	chr11	2800000	11700000	p15.4	gpos50	p	0.285714	0.114286	0.0857143	0.210526	0.0789474	0.0263158	0.231023	0.123344	0.282521	0.246575	0.0958904	0.0547945	0.0363248	0.0347222	0.0090812	5.30209e-17	0.014795	0.00147325	0.0102498	0.899826	0.323268
11p15.3	chr11	11700000	13800000	p15.3	gneg	p	0.285714	0.114286	0.0857143	0.210526	0.0789474	0.0263158	0.231023	0.123344	0.282521	0.246575	0.0958904	0.0547945	0.0363248	0.0347222	0.0090812	5.30209e-17	0.014795	0.00147325	0.0102498	0.899826	0.323268
11p15.2	chr11	13800000	16900000	p15.2	gpos50	p	0.285714	0.114286	0.0857143	0.210526	0.0789474	0.0263158	0.231023	0.123344	0.282521	0.246575	0.0958904	0.0547945	0.0363248	0.0347222	0.0090812	5.30209e-17	0.014795	0.00147325	0.0102498	0.899826	0.323268
11p15.1	chr11	16900000	22000000	p15.1	gneg	p	0.285714	0.114286	0.0857143	0.210526	0.0789474	0.0263158	0.231023	0.123344	0.282521	0.246575	0.0958904	0.0547945	0.036859	0.0347222	0.00961538	9.40147e-17	0.014795	0.00217559	0.0102498	0.899826	0.323268
11p14.3	chr11	22000000	26200000	p14.3	gpos100	p	0.2	0.114286	0	0.184211	0.0789474	0	0.1	0.123344	0.1	0.191781	0.0958904	0	0.0304487	0.0347222	0.00160256	3.02609e-12	0.014795	1	0.0218905	0.899826	NA
11p14.2	chr11	26200000	27200000	p14.2	gneg	p	0.2	0.114286	0	0.184211	0.0789474	0	0.1	0.123344	0.1	0.191781	0.0958904	0	0.0304487	0.0347222	0.00160256	3.02609e-12	0.014795	1	0.0218905	0.899826	NA
11p14.1	chr11	27200000	31000000	p14.1	gpos75	p	0.2	0.114286	0	0.184211	0.0789474	0	0.1	0.123344	0.1	0.191781	0.0958904	0	0.0304487	0.0347222	0.00160256	3.02609e-12	0.014795	1	0.0218905	0.899826	NA
11p13	chr11	31000000	36400000	p13	gneg	p	0.2	0.114286	0.0285714	0.184211	0.0789474	0	0.1	0.123344	0.107903	0.191781	0.0958904	0.0136986	0.0299145	0.0347222	0.00320513	1.81088e-12	0.014795	0.614213	0.0218905	0.899826	0.873922
11p12	chr11	36400000	43400000	p12	gpos100	p	0.171429	0.114286	0	0.184211	0.0789474	0	0.1	0.123344	0.1	0.178082	0.0958904	0	0.0261752	0.0347222	0.00106838	2.7104e-12	0.014795	1	0.00887645	0.899826	NA
11p11.2	chr11	43400000	48800000	p11.2	gneg	p	0.171429	0.114286	0.0285714	0.184211	0.0789474	0	0.1	0.123344	0.107903	0.178082	0.0958904	0.0136986	0.0251068	0.0347222	0.00961538	8.33952e-13	0.014795	1	0.00887645	0.899826	0.00094662
11p11.12	chr11	48800000	51000000	p11.12	gpos75	p	0.142857	0.114286	0	0.184211	0.0789474	0	0.134052	0.123344	0.1	0.164384	0.0958904	0	0.0160256	0.0347222	0	1.79594e-16	0.014795	1	0.0294761	0.899826	NA
11p11.11	chr11	51000000	53400000	p11.11	acen	p	0.142857	0.114286	0	0.184211	0.0789474	0	0.134052	0.123344	0.1	0.164384	0.0958904	0	0.0160256	0.0347222	0	1.79594e-16	0.014795	1	0.0294761	0.899826	NA
11q11	chr11	53400000	55800000	q11	acen	q	0.142857	0.114286	0	0.184211	0.0789474	0	0.134052	0.123344	0.1	0.164384	0.0958904	0	0.0117521	0.0352564	0	5.40937e-21	0.0165098	1	0.0294761	0.899826	NA
11q12.1	chr11	55800000	60100000	q12.1	gpos75	q	0.142857	0.114286	0	0.184211	0.0789474	0	0.134052	0.123344	0.1	0.164384	0.0958904	0	0.0128205	0.0352564	0.00160256	1.12423e-19	0.0165098	1	0.0294761	0.899826	NA
11q12.2	chr11	60100000	61900000	q12.2	gneg	q	0.142857	0.114286	0	0.184211	0.0789474	0	0.134052	0.123344	0.1	0.164384	0.0958904	0	0.0128205	0.0352564	0.00160256	1.12423e-19	0.0165098	1	0.0294761	0.899826	NA
11q12.3	chr11	61900000	63600000	q12.3	gpos25	q	0.142857	0.114286	0	0.184211	0.0789474	0	0.134052	0.123344	0.1	0.164384	0.0958904	0	0.0128205	0.0352564	0.00160256	1.12423e-19	0.0165098	1	0.0294761	0.899826	NA
11q13.1	chr11	63600000	66100000	q13.1	gneg	q	0.142857	0.114286	0	0.184211	0.0789474	0	0.134052	0.123344	0.1	0.164384	0.0958904	0	0.017094	0.042735	0.0154915	1.34429e-15	0.0577286	0.548554	0.0294761	0.899826	NA
11q13.2	chr11	66100000	68700000	q13.2	gpos25	q	0.142857	0.114286	0	0.184211	0.0789474	0	0.134052	0.123344	0.1	0.164384	0.0958904	0	0.017094	0.042735	0.0154915	1.34429e-15	0.0577286	0.548554	0.0294761	0.899826	NA
11q13.3	chr11	68700000	70500000	q13.3	gneg	q	0.142857	0.114286	0	0.184211	0.0789474	0	0.134052	0.123344	0.1	0.164384	0.0958904	0	0.017094	0.042735	0.0154915	1.34429e-15	0.0577286	0.548554	0.0294761	0.899826	NA
11q13.4	chr11	70500000	75500000	q13.4	gpos50	q	0.142857	0.114286	0	0.184211	0.0789474	0	0.134052	0.123344	0.1	0.164384	0.0958904	0	0.017094	0.042735	0.0154915	1.34429e-15	0.0577286	0.548554	0.0294761	0.899826	NA
11q13.5	chr11	75500000	77400000	q13.5	gneg	q	0.142857	0.114286	0	0.184211	0.0789474	0	0.134052	0.123344	0.1	0.164384	0.0958904	0	0.017094	0.042735	0.0160256	1.34429e-15	0.0577286	0.530772	0.0294761	0.899826	NA
11q14.1	chr11	77400000	85900000	q14.1	gpos100	q	0.142857	0.114286	0	0.184211	0.0789474	0	0.134052	0.123344	0.1	0.164384	0.0958904	0	0.019765	0.042735	0.00320513	1.00436e-13	0.0577286	1	0.0294761	0.899826	NA
11q14.2	chr11	85900000	88600000	q14.2	gneg	q	0.142857	0.114286	0	0.184211	0.0789474	0	0.134052	0.123344	0.1	0.164384	0.0958904	0	0.019765	0.042735	0.00320513	1.00436e-13	0.0577286	1	0.0294761	0.899826	NA
11q14.3	chr11	88600000	93000000	q14.3	gpos100	q	0.142857	0.114286	0	0.184211	0.0789474	0	0.134052	0.123344	0.1	0.164384	0.0958904	0	0.019765	0.042735	0.00320513	1.00436e-13	0.0577286	1	0.0294761	0.899826	NA
11q21	chr11	93000000	97400000	q21	gneg	q	0.142857	0.114286	0.0285714	0.210526	0.0789474	0.0263158	0.222032	0.123344	0.1	0.178082	0.0958904	0.0273973	0.0208333	0.0432692	0.0042735	3.00238e-15	0.0620894	0.0551002	0.0353851	0.899826	0.464642
11q22.1	chr11	97400000	102300000	q22.1	gpos100	q	0.142857	0.114286	0	0.210526	0.0789474	0.0263158	0.222032	0.123344	0.1	0.178082	0.0958904	0.0136986	0.0235043	0.0432692	0.00373932	1.21756e-13	0.0620894	0.688452	0.0353851	0.899826	0.315312
11q22.2	chr11	102300000	103000000	q22.2	gneg	q	0.142857	0.114286	0	0.210526	0.0789474	0.0263158	0.222032	0.123344	0.1	0.178082	0.0958904	0.0136986	0.0235043	0.0432692	0.00373932	1.21756e-13	0.0620894	0.688452	0.0353851	0.899826	0.315312
11q22.3	chr11	103000000	110600000	q22.3	gpos100	q	0.142857	0.114286	0	0.210526	0.0789474	0.0263158	0.222032	0.123344	0.1	0.178082	0.0958904	0.0136986	0.0235043	0.0432692	0.0042735	1.21756e-13	0.0620894	0.75548	0.0353851	0.899826	0.315312
11q23.1	chr11	110600000	112700000	q23.1	gneg	q	0.142857	0.114286	0.0285714	0.210526	0.0789474	0.0263158	0.222032	0.123344	0.1	0.178082	0.0958904	0.0273973	0.0299145	0.0448718	0.0325855	9.75011e-11	0.0764299	1	0.0353851	0.899826	0.00279007
11q23.2	chr11	112700000	114600000	q23.2	gpos50	q	0.142857	0.114286	0.0285714	0.210526	0.0789474	0.0263158	0.222032	0.123344	0.1	0.178082	0.0958904	0.0273973	0.0299145	0.0448718	0.0320513	9.75011e-11	0.0764299	1	0.0353851	0.899826	0.00279007
11q23.3	chr11	114600000	121300000	q23.3	gneg	q	0.142857	0.114286	0.0285714	0.210526	0.0789474	0.0263158	0.222032	0.123344	0.1	0.178082	0.0958904	0.0273973	0.0304487	0.0448718	0.0325855	1.53324e-10	0.0764299	1	0.0353851	0.899826	0.00279007
11q24.1	chr11	121300000	124000000	q24.1	gpos50	q	0.142857	0.114286	0	0.210526	0.0789474	0	0.222032	0.123344	0.1	0.178082	0.0958904	0	0.0261752	0.0438034	0.00106838	2.7104e-12	0.0666583	1	0.0353851	0.899826	NA
11q24.2	chr11	124000000	127900000	q24.2	gneg	q	0.142857	0.114286	0	0.210526	0.0789474	0	0.222032	0.123344	0.1	0.178082	0.0958904	0	0.0261752	0.0438034	0.00106838	2.7104e-12	0.0666583	1	0.0353851	0.899826	NA
11q24.3	chr11	127900000	130900000	q24.3	gpos50	q	0.142857	0.114286	0	0.210526	0.0789474	0	0.222032	0.123344	0.1	0.178082	0.0958904	0	0.0261752	0.0438034	0.00106838	2.7104e-12	0.0666583	1	0.0353851	0.899826	NA
11q25	chr11	130900000	135086622	q25	gneg	q	0.142857	0.114286	0	0.210526	0.0789474	0	0.222032	0.123344	0.1	0.178082	0.0958904	0	0.0293803	0.0438034	0.0042735	6.11717e-11	0.0666583	1	0.0353851	0.899826	NA
12p13.33	chr12	0	3200000	p13.33	gneg	p	0.2	0.0857143	0.114286	0.289474	0.0789474	0.0526316	0.289051	0.1	0.25412	0.246575	0.0821918	0.0821918	0.0587607	0.00587607	0.0229701	6.14216e-10	2.92172e-10	0.00465224	0.374959	0.776176	0.908526
12p13.32	chr12	3200000	5300000	p13.32	gpos25	p	0.2	0.0857143	0.114286	0.289474	0.0789474	0.0526316	0.289051	0.1	0.25412	0.246575	0.0821918	0.0821918	0.0587607	0.00587607	0.0229701	6.14216e-10	2.92172e-10	0.00465224	0.374959	0.776176	0.908526
12p13.31	chr12	5300000	10000000	p13.31	gneg	p	0.2	0.0857143	0.114286	0.289474	0.0789474	0.0526316	0.289051	0.1	0.25412	0.246575	0.0821918	0.0821918	0.0587607	0.00587607	0.0229701	6.14216e-10	2.92172e-10	0.00465224	0.374959	0.776176	0.908526
12p13.2	chr12	10000000	12600000	p13.2	gpos75	p	0.2	0.0857143	0.114286	0.289474	0.0789474	0.0526316	0.289051	0.1	0.25412	0.246575	0.0821918	0.0821918	0.0587607	0.00587607	0.0229701	6.14216e-10	2.92172e-10	0.00465224	0.374959	0.776176	0.908526
12p13.1	chr12	12600000	14600000	p13.1	gneg	p	0.2	0.0857143	0.114286	0.289474	0.0789474	0.0526316	0.289051	0.1	0.25412	0.246575	0.0821918	0.0821918	0.0587607	0.00587607	0.0229701	6.14216e-10	2.92172e-10	0.00465224	0.374959	0.776176	0.908526
12p12.3	chr12	14600000	19800000	p12.3	gpos100	p	0.2	0.0857143	0.0571429	0.263158	0.0789474	0	0.191273	0.1	0.365255	0.232877	0.0821918	0.0273973	0.0470085	0.00587607	0.00320513	1.90701e-11	2.92172e-10	0.0224148	0.550083	0.776176	0.965558
12p12.2	chr12	19800000	21100000	p12.2	gneg	p	0.2	0.0857143	0.0571429	0.263158	0.0789474	0	0.191273	0.1	0.365255	0.232877	0.0821918	0.0273973	0.0470085	0.00587607	0.00320513	1.90701e-11	2.92172e-10	0.0224148	0.550083	0.776176	0.965558
12p12.1	chr12	21100000	26300000	p12.1	gpos100	p	0.2	0.0857143	0.0571429	0.263158	0.0789474	0	0.191273	0.1	0.365255	0.232877	0.0821918	0.0273973	0.0475427	0.00587607	0.00373932	2.67869e-11	2.92172e-10	0.0368538	0.550083	0.776176	0.965558
12p11.23	chr12	26300000	27600000	p11.23	gneg	p	0.142857	0.0857143	0.0285714	0.263158	0.0789474	0.0263158	0.471388	0.1	0.1	0.205479	0.0821918	0.0273973	0.0448718	0.00587607	0.0229701	3.05664e-09	2.92172e-10	1	0.535601	0.776176	0.771033
12p11.22	chr12	27600000	30500000	p11.22	gpos50	p	0.142857	0.0857143	0.0285714	0.263158	0.0789474	0.0263158	0.471388	0.1	0.1	0.205479	0.0821918	0.0273973	0.0448718	0.00587607	0.0229701	3.05664e-09	2.92172e-10	1	0.535601	0.776176	0.771033
12p11.21	chr12	30500000	33200000	p11.21	gneg	p	0.142857	0.0857143	0.0285714	0.263158	0.0789474	0.0263158	0.471388	0.1	0.1	0.205479	0.0821918	0.0273973	0.0448718	0.00587607	0.0229701	3.05664e-09	2.92172e-10	1	0.535601	0.776176	0.771033
12p11.1	chr12	33200000	35500000	p11.1	acen	p	0.142857	0.0857143	0	0.236842	0.0789474	0	0.338337	0.1	0.1	0.191781	0.0821918	0	0.0208333	0.00534188	0	1.47647e-17	6.02068e-11	1	0.738444	0.776176	NA
12q11	chr12	35500000	37800000	q11	acen	q	0.142857	0.0857143	0	0.236842	0.0789474	0	0.338337	0.1	0.1	0.191781	0.0821918	0	0.0208333	0.00534188	0	1.47647e-17	6.02068e-11	1	0.738444	0.776176	NA
12q12	chr12	37800000	46000000	q12	gpos100	q	0.142857	0.0857143	0	0.236842	0.105263	0.0263158	0.338337	0.1	0.1	0.191781	0.0958904	0.0136986	0.0208333	0.00641026	0.00106838	1.47647e-17	1.29005e-12	0.219557	0.738444	0.973574	0.121009
12q13.11	chr12	46000000	48700000	q13.11	gneg	q	0.2	0.0857143	0.0571429	0.236842	0.105263	0	0.119468	0.1	0.365255	0.219178	0.0958904	0.0273973	0.0229701	0.00854701	0.00747863	9.38765e-21	3.09388e-10	0.222724	0.58177	0.973574	0.532445
12q13.12	chr12	48700000	51100000	q13.12	gpos25	q	0.2	0.0857143	0.0571429	0.236842	0.105263	0	0.119468	0.1	0.365255	0.219178	0.0958904	0.0273973	0.0229701	0.00854701	0.00747863	9.38765e-21	3.09388e-10	0.222724	0.58177	0.973574	0.532445
12q13.13	chr12	51100000	54500000	q13.13	gneg	q	0.2	0.0857143	0.0571429	0.236842	0.105263	0	0.119468	0.1	0.365255	0.219178	0.0958904	0.0273973	0.0229701	0.00854701	0.00747863	9.38765e-21	3.09388e-10	0.222724	0.58177	0.973574	0.532445
12q13.2	chr12	54500000	56200000	q13.2	gpos25	q	0.2	0.0857143	0.0571429	0.236842	0.105263	0	0.119468	0.1	0.365255	0.219178	0.0958904	0.0273973	0.0229701	0.00854701	0.00747863	9.38765e-21	3.09388e-10	0.222724	0.58177	0.973574	0.532445
12q13.3	chr12	56200000	57700000	q13.3	gneg	q	0.2	0.0857143	0.0571429	0.236842	0.105263	0	0.119468	0.1	0.365255	0.219178	0.0958904	0.0273973	0.0229701	0.00854701	0.00747863	9.38765e-21	3.09388e-10	0.222724	0.58177	0.973574	0.532445
12q14.1	chr12	57700000	62700000	q14.1	gpos75	q	0.2	0.0857143	0	0.236842	0.105263	0	0.119468	0.1	0.1	0.219178	0.0958904	0	0.0229701	0.00854701	0	9.38765e-21	3.09388e-10	1	0.58177	0.973574	NA
12q14.2	chr12	62700000	64700000	q14.2	gneg	q	0.2	0.0857143	0	0.236842	0.105263	0	0.119468	0.1	0.1	0.219178	0.0958904	0	0.0229701	0.00854701	0	9.38765e-21	3.09388e-10	1	0.58177	0.973574	NA
12q14.3	chr12	64700000	67300000	q14.3	gpos50	q	0.2	0.0857143	0	0.236842	0.105263	0	0.119468	0.1	0.1	0.219178	0.0958904	0	0.0229701	0.00854701	0	9.38765e-21	3.09388e-10	1	0.58177	0.973574	NA
12q15	chr12	67300000	71100000	q15	gneg	q	0.2	0.0857143	0	0.236842	0.105263	0	0.119468	0.1	0.1	0.219178	0.0958904	0	0.0251068	0.0090812	0.00320513	3.52943e-19	9.17184e-10	1	0.58177	0.973574	NA
12q21.1	chr12	71100000	75300000	q21.1	gpos75	q	0.2	0.0857143	0	0.236842	0.105263	0	0.119468	0.1	0.1	0.219178	0.0958904	0	0.025641	0.00961538	0.00106838	8.1413e-19	2.49395e-09	1	0.58177	0.973574	NA
12q21.2	chr12	75300000	79900000	q21.2	gneg	q	0.2	0.0857143	0	0.236842	0.105263	0	0.119468	0.1	0.1	0.219178	0.0958904	0	0.025641	0.00961538	0.00106838	8.1413e-19	2.49395e-09	1	0.58177	0.973574	NA
12q21.31	chr12	79900000	86300000	q21.31	gpos100	q	0.2	0.0857143	0	0.236842	0.105263	0	0.119468	0.1	0.1	0.219178	0.0958904	0	0.025641	0.00961538	0.00106838	8.1413e-19	2.49395e-09	1	0.58177	0.973574	NA
12q21.32	chr12	86300000	88600000	q21.32	gneg	q	0.2	0.0857143	0	0.236842	0.105263	0	0.119468	0.1	0.1	0.219178	0.0958904	0	0.025641	0.00961538	0.00106838	8.1413e-19	2.49395e-09	1	0.58177	0.973574	NA
12q21.33	chr12	88600000	92200000	q21.33	gpos100	q	0.2	0.0857143	0	0.236842	0.105263	0	0.119468	0.1	0.1	0.219178	0.0958904	0	0.025641	0.00961538	0.00106838	8.1413e-19	2.49395e-09	1	0.58177	0.973574	NA
12q22	chr12	92200000	95800000	q22	gneg	q	0.2	0.0857143	0	0.236842	0.105263	0	0.119468	0.1	0.1	0.219178	0.0958904	0	0.0261752	0.00961538	0.00213675	1.83017e-18	2.49395e-09	1	0.58177	0.973574	NA
12q23.1	chr12	95800000	101200000	q23.1	gpos75	q	0.2	0.0857143	0	0.236842	0.105263	0	0.119468	0.1	0.1	0.219178	0.0958904	0	0.0261752	0.00961538	0	1.83017e-18	2.49395e-09	1	0.58177	0.973574	NA
12q23.2	chr12	101200000	103500000	q23.2	gneg	q	0.2	0.0857143	0	0.236842	0.105263	0	0.119468	0.1	0.1	0.219178	0.0958904	0	0.0261752	0.00961538	0.000534188	1.83017e-18	2.49395e-09	1	0.58177	0.973574	NA
12q23.3	chr12	103500000	108600000	q23.3	gpos50	q	0.2	0.0857143	0	0.236842	0.105263	0	0.119468	0.1	0.1	0.219178	0.0958904	0	0.0261752	0.00961538	0	1.83017e-18	2.49395e-09	1	0.58177	0.973574	NA
12q24.11	chr12	108600000	111300000	q24.11	gneg	q	0.2	0.0857143	0	0.236842	0.105263	0	0.119468	0.1	0.1	0.219178	0.0958904	0	0.0293803	0.00961538	0.00747863	1.46062e-16	2.49395e-09	0.956328	0.58177	0.973574	NA
12q24.12	chr12	111300000	111900000	q24.12	gpos25	q	0.2	0.0857143	0	0.236842	0.105263	0	0.119468	0.1	0.1	0.219178	0.0958904	0	0.0293803	0.00961538	0.00747863	1.46062e-16	2.49395e-09	0.956328	0.58177	0.973574	NA
12q24.13	chr12	111900000	113900000	q24.13	gneg	q	0.2	0.0857143	0	0.236842	0.105263	0	0.119468	0.1	0.1	0.219178	0.0958904	0	0.0293803	0.00961538	0.00747863	1.46062e-16	2.49395e-09	0.956328	0.58177	0.973574	NA
12q24.21	chr12	113900000	116400000	q24.21	gpos50	q	0.2	0.0857143	0	0.236842	0.105263	0	0.119468	0.1	0.1	0.219178	0.0958904	0	0.028312	0.00961538	0.00267094	3.69339e-17	2.49395e-09	1	0.58177	0.973574	NA
12q24.22	chr12	116400000	117700000	q24.22	gneg	q	0.2	0.0857143	0	0.236842	0.105263	0	0.119468	0.1	0.1	0.219178	0.0958904	0	0.028312	0.00961538	0.00267094	3.69339e-17	2.49395e-09	1	0.58177	0.973574	NA
12q24.23	chr12	117700000	120300000	q24.23	gpos50	q	0.2	0.0857143	0	0.236842	0.105263	0	0.119468	0.1	0.1	0.219178	0.0958904	0	0.028312	0.00961538	0.00267094	3.69339e-17	2.49395e-09	1	0.58177	0.973574	NA
12q24.31	chr12	120300000	125400000	q24.31	gneg	q	0.228571	0.0857143	0.0285714	0.236842	0.105263	0	0.1	0.1	0.107903	0.232877	0.0958904	0.0136986	0.0293803	0.00961538	0.0042735	1.16855e-18	2.49395e-09	0.75548	0.446901	0.973574	0.261551
12q24.32	chr12	125400000	128700000	q24.32	gpos50	q	0.228571	0.0857143	0.0285714	0.236842	0.105263	0	0.1	0.1	0.107903	0.232877	0.0958904	0.0136986	0.0293803	0.00961538	0.0042735	1.16855e-18	2.49395e-09	0.75548	0.446901	0.973574	0.261551
12q24.33	chr12	128700000	133275309	q24.33	gneg	q	0.228571	0.0857143	0.0285714	0.236842	0.105263	0	0.1	0.1	0.107903	0.232877	0.0958904	0.0136986	0.0293803	0.00961538	0.0042735	1.16855e-18	2.49395e-09	0.75548	0.446901	0.973574	0.261551
13p13	chr13	0	4600000	p13	gvar	p	0.114286	0.171429	0.0285714	0.184211	0.263158	0	0.244202	0.311068	0.107903	0.150685	0.219178	0.0136986	0.0384615	0.0336538	0.00320513	9.95598e-06	1.7736e-14	0.614213	0.112342	0.294466	0.685072
13p12	chr13	4600000	10100000	p12	stalk	p	0.114286	0.171429	0.0285714	0.184211	0.263158	0	0.244202	0.311068	0.107903	0.150685	0.219178	0.0136986	0.0363248	0.0336538	0.000534188	3.92853e-06	1.7736e-14	0.100902	0.112342	0.294466	0.685072
13p11.2	chr13	10100000	16500000	p11.2	gvar	p	0.114286	0.171429	0	0.184211	0.263158	0	0.244202	0.311068	0.1	0.150685	0.219178	0	0.0363248	0.0336538	0.00534188	3.92853e-06	1.7736e-14	1	0.112342	0.294466	NA
13p11.1	chr13	16500000	17700000	p11.1	acen	p	0.114286	0.171429	0	0.184211	0.263158	0	0.244202	0.311068	0.1	0.150685	0.219178	0	0.0325855	0.0336538	0	5.96728e-07	1.7736e-14	1	0.112342	0.294466	NA
13q11	chr13	17700000	18900000	q11	acen	q	0.114286	0.171429	0	0.184211	0.263158	0	0.244202	0.311068	0.1	0.150685	0.219178	0	0.0288462	0.0347222	0	5.97237e-08	5.07088e-14	1	0.112342	0.294466	NA
13q12.11	chr13	18900000	22600000	q12.11	gneg	q	0.142857	0.171429	0.0285714	0.210526	0.263158	0.0263158	0.222032	0.311068	0.1	0.178082	0.219178	0.0273973	0.0395299	0.0373932	0.017094	6.69738e-08	5.64692e-13	0.827221	0.21052	0.294466	0.679057
13q12.12	chr13	22600000	24900000	q12.12	gpos25	q	0.142857	0.171429	0.0285714	0.210526	0.263158	0.0263158	0.222032	0.311068	0.1	0.178082	0.219178	0.0273973	0.0395299	0.0373932	0.017094	6.69738e-08	5.64692e-13	0.827221	0.21052	0.294466	0.679057
13q12.13	chr13	24900000	27200000	q12.13	gneg	q	0.142857	0.171429	0.0285714	0.210526	0.263158	0.0263158	0.222032	0.311068	0.1	0.178082	0.219178	0.0273973	0.0395299	0.0373932	0.017094	6.69738e-08	5.64692e-13	0.827221	0.21052	0.294466	0.679057
13q12.2	chr13	27200000	28300000	q12.2	gpos25	q	0.142857	0.171429	0.0285714	0.210526	0.263158	0.0263158	0.222032	0.311068	0.1	0.178082	0.219178	0.0273973	0.0395299	0.0373932	0.017094	6.69738e-08	5.64692e-13	0.827221	0.21052	0.294466	0.679057
13q12.3	chr13	28300000	31600000	q12.3	gneg	q	0.142857	0.171429	0.0285714	0.210526	0.263158	0.0263158	0.222032	0.311068	0.1	0.178082	0.219178	0.0273973	0.0395299	0.0373932	0.017094	6.69738e-08	5.64692e-13	0.827221	0.21052	0.294466	0.679057
13q13.1	chr13	31600000	33400000	q13.1	gpos50	q	0.142857	0.171429	0	0.210526	0.263158	0	0.222032	0.311068	0.1	0.178082	0.219178	0	0.0395299	0.0373932	0	6.69738e-08	5.64692e-13	1	0.21052	0.294466	NA
13q13.2	chr13	33400000	34900000	q13.2	gneg	q	0.142857	0.171429	0	0.210526	0.263158	0	0.222032	0.311068	0.1	0.178082	0.219178	0	0.0395299	0.0373932	0	6.69738e-08	5.64692e-13	1	0.21052	0.294466	NA
13q13.3	chr13	34900000	39500000	q13.3	gpos75	q	0.142857	0.171429	0	0.210526	0.263158	0	0.222032	0.311068	0.1	0.178082	0.219178	0	0.0395299	0.0373932	0	6.69738e-08	5.64692e-13	1	0.21052	0.294466	NA
13q14.11	chr13	39500000	44600000	q14.11	gneg	q	0.142857	0.171429	0	0.210526	0.263158	0	0.222032	0.311068	0.1	0.178082	0.219178	0	0.0422009	0.0395299	0.0122863	2.58692e-07	3.19434e-12	0.673982	0.21052	0.294466	NA
13q14.12	chr13	44600000	45200000	q14.12	gpos25	q	0.142857	0.171429	0	0.210526	0.263158	0	0.222032	0.311068	0.1	0.178082	0.219178	0	0.0422009	0.0395299	0.0122863	2.58692e-07	3.19434e-12	0.673982	0.21052	0.294466	NA
13q14.13	chr13	45200000	46700000	q14.13	gneg	q	0.142857	0.171429	0	0.210526	0.263158	0	0.222032	0.311068	0.1	0.178082	0.219178	0	0.0422009	0.0395299	0.0122863	2.58692e-07	3.19434e-12	0.673982	0.21052	0.294466	NA
13q14.2	chr13	46700000	50300000	q14.2	gpos50	q	0.142857	0.171429	0	0.210526	0.263158	0	0.222032	0.311068	0.1	0.178082	0.219178	0	0.0422009	0.0395299	0.0112179	2.58692e-07	3.19434e-12	0.724683	0.21052	0.294466	NA
13q14.3	chr13	50300000	54700000	q14.3	gneg	q	0.142857	0.171429	0	0.210526	0.263158	0	0.222032	0.311068	0.1	0.178082	0.219178	0	0.0422009	0.0395299	0.0117521	2.58692e-07	3.19434e-12	0.698671	0.21052	0.294466	NA
13q21.1	chr13	54700000	59000000	q21.1	gpos100	q	0.142857	0.171429	0	0.210526	0.263158	0	0.222032	0.311068	0.1	0.178082	0.219178	0	0.0363248	0.0400641	0.000534188	1.05481e-08	4.80872e-12	1	0.21052	0.294466	NA
13q21.2	chr13	59000000	61800000	q21.2	gneg	q	0.142857	0.171429	0	0.210526	0.263158	0	0.222032	0.311068	0.1	0.178082	0.219178	0	0.0363248	0.0400641	0.00106838	1.05481e-08	4.80872e-12	1	0.21052	0.294466	NA
13q21.31	chr13	61800000	65200000	q21.31	gpos75	q	0.142857	0.171429	0	0.210526	0.263158	0	0.222032	0.311068	0.1	0.178082	0.219178	0	0.0363248	0.0400641	0.000534188	1.05481e-08	4.80872e-12	1	0.21052	0.294466	NA
13q21.32	chr13	65200000	68100000	q21.32	gneg	q	0.142857	0.171429	0	0.210526	0.263158	0	0.222032	0.311068	0.1	0.178082	0.219178	0	0.0363248	0.0400641	0.000534188	1.05481e-08	4.80872e-12	1	0.21052	0.294466	NA
13q21.33	chr13	68100000	72800000	q21.33	gpos100	q	0.142857	0.171429	0	0.210526	0.263158	0	0.222032	0.311068	0.1	0.178082	0.219178	0	0.0363248	0.0400641	0.000534188	1.05481e-08	4.80872e-12	1	0.21052	0.294466	NA
13q22.1	chr13	72800000	74900000	q22.1	gneg	q	0.142857	0.171429	0.0285714	0.210526	0.263158	0.0263158	0.222032	0.311068	0.1	0.178082	0.219178	0.0273973	0.0363248	0.0400641	0.00641026	1.05481e-08	4.80872e-12	0.158634	0.21052	0.294466	0.679057
13q22.2	chr13	74900000	76700000	q22.2	gpos50	q	0.142857	0.171429	0.0285714	0.210526	0.263158	0.0263158	0.222032	0.311068	0.1	0.178082	0.219178	0.0273973	0.0363248	0.0400641	0.00641026	1.05481e-08	4.80872e-12	0.158634	0.21052	0.294466	0.679057
13q22.3	chr13	76700000	78500000	q22.3	gneg	q	0.142857	0.171429	0.0285714	0.210526	0.263158	0.0263158	0.222032	0.311068	0.1	0.178082	0.219178	0.0273973	0.0363248	0.0400641	0.00641026	1.05481e-08	4.80872e-12	0.158634	0.21052	0.294466	0.679057
13q31.1	chr13	78500000	87100000	q31.1	gpos100	q	0.114286	0.171429	0	0.184211	0.263158	0	0.244202	0.311068	0.1	0.150685	0.219178	0	0.0309829	0.0400641	0	2.35904e-07	4.80872e-12	1	0.112342	0.294466	NA
13q31.2	chr13	87100000	89400000	q31.2	gneg	q	0.114286	0.171429	0	0.184211	0.263158	0	0.244202	0.311068	0.1	0.150685	0.219178	0	0.0309829	0.0400641	0	2.35904e-07	4.80872e-12	1	0.112342	0.294466	NA
13q31.3	chr13	89400000	94400000	q31.3	gpos100	q	0.114286	0.171429	0	0.184211	0.263158	0	0.244202	0.311068	0.1	0.150685	0.219178	0	0.0309829	0.0400641	0	2.35904e-07	4.80872e-12	1	0.112342	0.294466	NA
13q32.1	chr13	94400000	97500000	q32.1	gneg	q	0.114286	0.171429	0	0.184211	0.263158	0	0.244202	0.311068	0.1	0.150685	0.219178	0	0.0315171	0.0400641	0.00106838	3.24348e-07	4.80872e-12	1	0.112342	0.294466	NA
13q32.2	chr13	97500000	98700000	q32.2	gpos25	q	0.114286	0.171429	0	0.184211	0.263158	0	0.244202	0.311068	0.1	0.150685	0.219178	0	0.0315171	0.0400641	0.00106838	3.24348e-07	4.80872e-12	1	0.112342	0.294466	NA
13q32.3	chr13	98700000	101100000	q32.3	gneg	q	0.114286	0.171429	0	0.184211	0.263158	0	0.244202	0.311068	0.1	0.150685	0.219178	0	0.0315171	0.0400641	0.00106838	3.24348e-07	4.80872e-12	1	0.112342	0.294466	NA
13q33.1	chr13	101100000	104200000	q33.1	gpos100	q	0.114286	0.171429	0	0.184211	0.263158	0	0.244202	0.311068	0.1	0.150685	0.219178	0	0.0315171	0.0400641	0	3.24348e-07	4.80872e-12	1	0.112342	0.294466	NA
13q33.2	chr13	104200000	106400000	q33.2	gneg	q	0.114286	0.171429	0	0.184211	0.263158	0	0.244202	0.311068	0.1	0.150685	0.219178	0	0.0315171	0.0400641	0	3.24348e-07	4.80872e-12	1	0.112342	0.294466	NA
13q33.3	chr13	106400000	109600000	q33.3	gpos100	q	0.114286	0.171429	0	0.184211	0.263158	0	0.244202	0.311068	0.1	0.150685	0.219178	0	0.0315171	0.0400641	0	3.24348e-07	4.80872e-12	1	0.112342	0.294466	NA
13q34	chr13	109600000	114364328	q34	gneg	q	0.142857	0.171429	0.0285714	0.184211	0.263158	0.0263158	0.134052	0.311068	0.1	0.164384	0.219178	0.0273973	0.036859	0.0400641	0.00694444	3.08005e-07	4.80872e-12	0.189985	0.0516482	0.294466	0.0015659
14p13	chr14	0	3600000	p13	gvar	p	0.114286	0.0571429	0.0285714	0.157895	0.105263	0	0.144229	0.178666	0.107903	0.136986	0.0821918	0.0136986	0.019765	0.0149573	0.00320513	1.16736e-09	9.61961e-05	0.614213	0.513205	0.34404	0.685072
14p12	chr14	3600000	8000000	p12	stalk	p	0.114286	0.0571429	0	0.157895	0.105263	0	0.144229	0.178666	0.1	0.136986	0.0821918	0	0.017094	0.0149573	0.000534188	4.65352e-11	9.61961e-05	1	0.513205	0.34404	NA
14p11.2	chr14	8000000	16100000	p11.2	gvar	p	0.114286	0.0571429	0	0.157895	0.105263	0.0263158	0.144229	0.178666	0.1	0.136986	0.0821918	0.0136986	0.0165598	0.0149573	0.00373932	2.22232e-11	9.61961e-05	0.688452	0.513205	0.34404	0.429822
14p11.1	chr14	16100000	17200000	p11.1	acen	p	0.114286	0.0571429	0	0.131579	0.105263	0	0.1	0.178666	0.1	0.123288	0.0821918	0	0.0133547	0.0149573	0.000534188	2.85841e-11	9.61961e-05	1	0.666757	0.34404	NA
14q11.1	chr14	17200000	18200000	q11.1	acen	q	0.114286	0.0571429	0	0.131579	0.105263	0	0.1	0.178666	0.1	0.123288	0.0821918	0	0.00747863	0.017094	0	1.7067e-17	0.000366737	1	0.666757	0.34404	NA
14q11.2	chr14	18200000	24100000	q11.2	gneg	q	0.114286	0.0571429	0	0.131579	0.105263	0	0.1	0.178666	0.1	0.123288	0.0821918	0	0.00801282	0.0186966	0.00267094	1.07607e-16	0.000841573	1	0.666757	0.34404	NA
14q12	chr14	24100000	32900000	q12	gpos100	q	0.114286	0.0571429	0	0.131579	0.105263	0	0.1	0.178666	0.1	0.123288	0.0821918	0	0.00801282	0.0186966	0	1.07607e-16	0.000841573	1	0.666757	0.34404	NA
14q13.1	chr14	32900000	34800000	q13.1	gneg	q	0.114286	0.0571429	0	0.131579	0.105263	0	0.1	0.178666	0.1	0.123288	0.0821918	0	0.00801282	0.0186966	0	1.07607e-16	0.000841573	1	0.666757	0.34404	NA
14q13.2	chr14	34800000	36100000	q13.2	gpos50	q	0.114286	0.0571429	0	0.131579	0.105263	0	0.1	0.178666	0.1	0.123288	0.0821918	0	0.00801282	0.0186966	0	1.07607e-16	0.000841573	1	0.666757	0.34404	NA
14q13.3	chr14	36100000	37400000	q13.3	gneg	q	0.114286	0.0571429	0	0.131579	0.105263	0	0.1	0.178666	0.1	0.123288	0.0821918	0	0.00801282	0.0186966	0	1.07607e-16	0.000841573	1	0.666757	0.34404	NA
14q21.1	chr14	37400000	43000000	q21.1	gpos100	q	0.114286	0.0571429	0	0.131579	0.105263	0	0.1	0.178666	0.1	0.123288	0.0821918	0	0.00801282	0.0186966	0.000534188	1.07607e-16	0.000841573	1	0.666757	0.34404	NA
14q21.2	chr14	43000000	46700000	q21.2	gneg	q	0.114286	0.0571429	0	0.131579	0.105263	0	0.1	0.178666	0.1	0.123288	0.0821918	0	0.00801282	0.0186966	0.000534188	1.07607e-16	0.000841573	1	0.666757	0.34404	NA
14q21.3	chr14	46700000	50400000	q21.3	gpos100	q	0.114286	0.0571429	0	0.131579	0.105263	0	0.1	0.178666	0.1	0.123288	0.0821918	0	0.00801282	0.0186966	0.000534188	1.07607e-16	0.000841573	1	0.666757	0.34404	NA
14q22.1	chr14	50400000	53600000	q22.1	gneg	q	0.114286	0.0571429	0	0.131579	0.105263	0	0.1	0.178666	0.1	0.123288	0.0821918	0	0.0090812	0.0186966	0.00160256	2.80676e-15	0.000841573	1	0.666757	0.34404	NA
14q22.2	chr14	53600000	55000000	q22.2	gpos25	q	0.114286	0.0571429	0	0.131579	0.105263	0	0.1	0.178666	0.1	0.123288	0.0821918	0	0.0090812	0.0186966	0.00160256	2.80676e-15	0.000841573	1	0.666757	0.34404	NA
14q22.3	chr14	55000000	57600000	q22.3	gneg	q	0.114286	0.0571429	0	0.131579	0.105263	0	0.1	0.178666	0.1	0.123288	0.0821918	0	0.0090812	0.0186966	0.00160256	2.80676e-15	0.000841573	1	0.666757	0.34404	NA
14q23.1	chr14	57600000	61600000	q23.1	gpos75	q	0.114286	0.0571429	0	0.131579	0.105263	0	0.1	0.178666	0.1	0.123288	0.0821918	0	0.0090812	0.0186966	0	2.80676e-15	0.000841573	1	0.666757	0.34404	NA
14q23.2	chr14	61600000	64300000	q23.2	gneg	q	0.114286	0.0571429	0	0.131579	0.105263	0	0.1	0.178666	0.1	0.123288	0.0821918	0	0.0090812	0.0186966	0	2.80676e-15	0.000841573	1	0.666757	0.34404	NA
14q23.3	chr14	64300000	67400000	q23.3	gpos50	q	0.114286	0.0571429	0	0.131579	0.105263	0	0.1	0.178666	0.1	0.123288	0.0821918	0	0.0090812	0.0186966	0	2.80676e-15	0.000841573	1	0.666757	0.34404	NA
14q24.1	chr14	67400000	69800000	q24.1	gneg	q	0.142857	0.0571429	0.0285714	0.131579	0.105263	0	0.1	0.178666	0.107903	0.136986	0.0821918	0.0136986	0.0133547	0.019765	0.00587607	1.0859e-13	0.00137155	0.923261	0.684407	0.34404	0.984765
14q24.2	chr14	69800000	73300000	q24.2	gpos50	q	0.142857	0.0571429	0.0285714	0.131579	0.105263	0	0.1	0.178666	0.107903	0.136986	0.0821918	0.0136986	0.0133547	0.019765	0.00587607	1.0859e-13	0.00137155	0.923261	0.684407	0.34404	0.984765
14q24.3	chr14	73300000	78800000	q24.3	gneg	q	0.142857	0.0571429	0.0285714	0.131579	0.105263	0	0.1	0.178666	0.107903	0.136986	0.0821918	0.0136986	0.0133547	0.019765	0.00587607	1.0859e-13	0.00137155	0.923261	0.684407	0.34404	0.984765
14q31.1	chr14	78800000	83100000	q31.1	gpos100	q	0.142857	0.0571429	0	0.131579	0.105263	0	0.1	0.178666	0.1	0.136986	0.0821918	0	0.0138889	0.019765	0	2.98111e-13	0.00137155	1	0.684407	0.34404	NA
14q31.2	chr14	83100000	84400000	q31.2	gneg	q	0.142857	0.0571429	0	0.131579	0.105263	0	0.1	0.178666	0.1	0.136986	0.0821918	0	0.0138889	0.019765	0	2.98111e-13	0.00137155	1	0.684407	0.34404	NA
14q31.3	chr14	84400000	89300000	q31.3	gpos100	q	0.142857	0.0571429	0	0.131579	0.105263	0	0.1	0.178666	0.1	0.136986	0.0821918	0	0.0138889	0.019765	0	2.98111e-13	0.00137155	1	0.684407	0.34404	NA
14q32.11	chr14	89300000	91400000	q32.11	gneg	q	0.142857	0.0571429	0	0.184211	0.105263	0.0526316	0.134052	0.178666	0.308931	0.164384	0.0821918	0.0273973	0.0138889	0.019765	0.00213675	1.70058e-18	0.00137155	0.00518855	0.708042	0.34404	0.980857
14q32.12	chr14	91400000	94200000	q32.12	gpos25	q	0.142857	0.0571429	0	0.184211	0.105263	0.0526316	0.134052	0.178666	0.308931	0.164384	0.0821918	0.0273973	0.0138889	0.019765	0.00213675	1.70058e-18	0.00137155	0.00518855	0.708042	0.34404	0.980857
14q32.13	chr14	94200000	95800000	q32.13	gneg	q	0.142857	0.0571429	0	0.184211	0.105263	0.0526316	0.134052	0.178666	0.308931	0.164384	0.0821918	0.0273973	0.0138889	0.019765	0.00213675	1.70058e-18	0.00137155	0.00518855	0.708042	0.34404	0.980857
14q32.2	chr14	95800000	100900000	q32.2	gpos50	q	0.142857	0.0571429	0	0.184211	0.105263	0.0526316	0.134052	0.178666	0.308931	0.164384	0.0821918	0.0273973	0.0133547	0.019765	0.00160256	4.53511e-19	0.00137155	0.00164698	0.708042	0.34404	0.980857
14q32.31	chr14	100900000	102700000	q32.31	gneg	q	0.142857	0.0571429	0	0.184211	0.105263	0.0526316	0.134052	0.178666	0.308931	0.164384	0.0821918	0.0273973	0.0138889	0.019765	0.00213675	1.70058e-18	0.00137155	0.00518855	0.708042	0.34404	0.980857
14q32.32	chr14	102700000	103500000	q32.32	gpos50	q	0.142857	0.0571429	0	0.184211	0.105263	0.0526316	0.134052	0.178666	0.308931	0.164384	0.0821918	0.0273973	0.0138889	0.019765	0.00213675	1.70058e-18	0.00137155	0.00518855	0.708042	0.34404	0.980857
14q32.33	chr14	103500000	107043718	q32.33	gneg	q	0.142857	0.0571429	0	0.184211	0.105263	0.0526316	0.134052	0.178666	0.308931	0.164384	0.0821918	0.0273973	0.0138889	0.019765	0.00267094	1.70058e-18	0.00137155	0.0119169	0.708042	0.34404	0.980857
15p13	chr15	0	4200000	p13	gvar	p	0.114286	0.0857143	0	0.236842	0.0263158	0	0.514494	0.282521	0.1	0.178082	0.0547945	0	0.0309829	0.0117521	0.00320513	2.38012e-10	0.00768074	1	0.409635	0.28815	NA
15p12	chr15	4200000	9700000	p12	stalk	p	0.114286	0.0857143	0	0.236842	0.0263158	0	0.514494	0.282521	0.1	0.178082	0.0547945	0	0.0277778	0.0117521	0.000534188	1.38465e-11	0.00768074	1	0.409635	0.28815	NA
15p11.2	chr15	9700000	17500000	p11.2	gvar	p	0.114286	0.0857143	0	0.236842	0.0263158	0	0.514494	0.282521	0.1	0.178082	0.0547945	0	0.0272436	0.0117521	0.00854701	8.17869e-12	0.00768074	0.879387	0.409635	0.28815	NA
15p11.1	chr15	17500000	19000000	p11.1	acen	p	0.114286	0.0857143	0	0.236842	0.0263158	0	0.514494	0.282521	0.1	0.178082	0.0547945	0	0.019765	0.0112179	0.00106838	5.54605e-16	0.00581823	1	0.409635	0.28815	NA
15q11.1	chr15	19000000	20500000	q11.1	acen	q	0.114286	0.0857143	0	0.236842	0.0263158	0	0.514494	0.282521	0.1	0.178082	0.0547945	0	0.0181624	0.0112179	0	3.36251e-17	0.00581823	1	0.409635	0.28815	NA
15q11.2	chr15	20500000	25500000	q11.2	gneg	q	0.114286	0.0857143	0	0.236842	0.0263158	0	0.514494	0.282521	0.1	0.178082	0.0547945	0	0.019765	0.0117521	0.00213675	5.54605e-16	0.00768074	1	0.409635	0.28815	NA
15q12	chr15	25500000	27800000	q12	gpos50	q	0.114286	0.0857143	0	0.236842	0.0263158	0	0.514494	0.282521	0.1	0.178082	0.0547945	0	0.019765	0.0117521	0	5.54605e-16	0.00768074	1	0.409635	0.28815	NA
15q13.1	chr15	27800000	30000000	q13.1	gneg	q	0.114286	0.0857143	0	0.236842	0.0263158	0	0.514494	0.282521	0.1	0.178082	0.0547945	0	0.019765	0.0122863	0.00160256	5.54605e-16	0.00993365	1	0.409635	0.28815	NA
15q13.2	chr15	30000000	30900000	q13.2	gpos50	q	0.114286	0.0857143	0	0.236842	0.0263158	0	0.514494	0.282521	0.1	0.178082	0.0547945	0	0.019765	0.0122863	0.00160256	5.54605e-16	0.00993365	1	0.409635	0.28815	NA
15q13.3	chr15	30900000	33400000	q13.3	gneg	q	0.114286	0.0857143	0	0.236842	0.0263158	0	0.514494	0.282521	0.1	0.178082	0.0547945	0	0.019765	0.0122863	0.00160256	5.54605e-16	0.00993365	1	0.409635	0.28815	NA
15q14	chr15	33400000	39800000	q14	gpos75	q	0.114286	0.0857143	0	0.236842	0.0263158	0	0.514494	0.282521	0.1	0.178082	0.0547945	0	0.0202991	0.0122863	0.000534188	1.31197e-15	0.00993365	1	0.409635	0.28815	NA
15q15.1	chr15	39800000	42500000	q15.1	gneg	q	0.114286	0.0857143	0	0.236842	0.0263158	0	0.514494	0.282521	0.1	0.178082	0.0547945	0	0.0219017	0.0160256	0.00801282	1.43391e-14	0.039343	0.916534	0.409635	0.28815	NA
15q15.2	chr15	42500000	43300000	q15.2	gpos25	q	0.114286	0.0857143	0	0.236842	0.0263158	0	0.514494	0.282521	0.1	0.178082	0.0547945	0	0.0219017	0.0160256	0.00801282	1.43391e-14	0.039343	0.916534	0.409635	0.28815	NA
15q15.3	chr15	43300000	44500000	q15.3	gneg	q	0.114286	0.0857143	0	0.236842	0.0263158	0	0.514494	0.282521	0.1	0.178082	0.0547945	0	0.0219017	0.0160256	0.00801282	1.43391e-14	0.039343	0.916534	0.409635	0.28815	NA
15q21.1	chr15	44500000	49200000	q21.1	gpos75	q	0.114286	0.0857143	0	0.236842	0.0263158	0	0.514494	0.282521	0.1	0.178082	0.0547945	0	0.0213675	0.0160256	0.00106838	6.65911e-15	0.039343	1	0.409635	0.28815	NA
15q21.2	chr15	49200000	52600000	q21.2	gneg	q	0.114286	0.0857143	0	0.236842	0.0263158	0	0.514494	0.282521	0.1	0.178082	0.0547945	0	0.0219017	0.0165598	0.00213675	1.43391e-14	0.0457746	1	0.409635	0.28815	NA
15q21.3	chr15	52600000	58800000	q21.3	gpos75	q	0.114286	0.0857143	0	0.236842	0.0263158	0	0.514494	0.282521	0.1	0.178082	0.0547945	0	0.0219017	0.0165598	0.00106838	1.43391e-14	0.0457746	1	0.409635	0.28815	NA
15q22.1	chr15	58800000	59000000	q22.1	gneg	q	0.114286	0.0857143	0.0285714	0.236842	0.0263158	0	0.514494	0.282521	0.107903	0.178082	0.0547945	0.0136986	0.0213675	0.017094	0.00160256	6.65911e-15	0.0528057	0.334615	0.409635	0.28815	0.793236
15q22.2	chr15	59000000	63400000	q22.2	gpos25	q	0.114286	0.0857143	0.0285714	0.236842	0.0263158	0	0.514494	0.282521	0.107903	0.178082	0.0547945	0.0136986	0.0213675	0.017094	0.00106838	6.65911e-15	0.0528057	0.219557	0.409635	0.28815	0.793236
15q22.31	chr15	63400000	66900000	q22.31	gneg	q	0.114286	0.0857143	0.0285714	0.236842	0.0263158	0	0.514494	0.282521	0.107903	0.178082	0.0547945	0.0136986	0.0213675	0.017094	0.00106838	6.65911e-15	0.0528057	0.219557	0.409635	0.28815	0.793236
15q22.32	chr15	66900000	67000000	q22.32	gpos25	q	0.114286	0.0857143	0.0285714	0.236842	0.0263158	0	0.514494	0.282521	0.107903	0.178082	0.0547945	0.0136986	0.0213675	0.017094	0.00106838	6.65911e-15	0.0528057	0.219557	0.409635	0.28815	0.793236
15q22.33	chr15	67000000	67200000	q22.33	gneg	q	0.114286	0.0857143	0.0285714	0.236842	0.0263158	0	0.514494	0.282521	0.107903	0.178082	0.0547945	0.0136986	0.0213675	0.017094	0.00106838	6.65911e-15	0.0528057	0.219557	0.409635	0.28815	0.793236
15q23	chr15	67200000	72400000	q23	gpos25	q	0.114286	0.0857143	0	0.236842	0.0263158	0	0.514494	0.282521	0.1	0.178082	0.0547945	0	0.0213675	0.0165598	0.000534188	6.65911e-15	0.0457746	1	0.409635	0.28815	NA
15q24.1	chr15	72400000	74900000	q24.1	gneg	q	0.114286	0.0857143	0	0.236842	0.0263158	0	0.514494	0.282521	0.1	0.178082	0.0547945	0	0.0219017	0.0165598	0.000534188	1.43391e-14	0.0457746	1	0.409635	0.28815	NA
15q24.2	chr15	74900000	76300000	q24.2	gpos25	q	0.114286	0.0857143	0	0.236842	0.0263158	0	0.514494	0.282521	0.1	0.178082	0.0547945	0	0.0219017	0.0165598	0.000534188	1.43391e-14	0.0457746	1	0.409635	0.28815	NA
15q24.3	chr15	76300000	78000000	q24.3	gneg	q	0.114286	0.0857143	0	0.236842	0.0263158	0	0.514494	0.282521	0.1	0.178082	0.0547945	0	0.0219017	0.0165598	0.000534188	1.43391e-14	0.0457746	1	0.409635	0.28815	NA
15q25.1	chr15	78000000	81400000	q25.1	gpos50	q	0.114286	0.0857143	0	0.236842	0.0263158	0	0.514494	0.282521	0.1	0.178082	0.0547945	0	0.0213675	0.0165598	0	6.65911e-15	0.0457746	1	0.409635	0.28815	NA
15q25.2	chr15	81400000	84700000	q25.2	gneg	q	0.114286	0.0857143	0	0.236842	0.0263158	0	0.514494	0.282521	0.1	0.178082	0.0547945	0	0.0213675	0.0165598	0	6.65911e-15	0.0457746	1	0.409635	0.28815	NA
15q25.3	chr15	84700000	88500000	q25.3	gpos50	q	0.114286	0.0857143	0	0.236842	0.0263158	0	0.514494	0.282521	0.1	0.178082	0.0547945	0	0.0213675	0.0165598	0	6.65911e-15	0.0457746	1	0.409635	0.28815	NA
15q26.1	chr15	88500000	93800000	q26.1	gneg	q	0.114286	0.0857143	0	0.263158	0.0263158	0.0263158	0.648621	0.282521	0.1	0.191781	0.0547945	0.0136986	0.0224359	0.0165598	0.00160256	1.96164e-16	0.0457746	0.334615	0.25612	0.28815	0.0453527
15q26.2	chr15	93800000	98000000	q26.2	gpos50	q	0.114286	0.0857143	0	0.263158	0.0263158	0.0263158	0.648621	0.282521	0.1	0.191781	0.0547945	0.0136986	0.0224359	0.0165598	0.00160256	1.96164e-16	0.0457746	0.334615	0.25612	0.28815	0.0453527
15q26.3	chr15	98000000	101991189	q26.3	gneg	q	0.114286	0.0857143	0	0.263158	0.0263158	0.0263158	0.648621	0.282521	0.1	0.191781	0.0547945	0.0136986	0.0229701	0.0165598	0.00213675	4.37285e-16	0.0457746	0.438681	0.25612	0.28815	0.0453527
16p13.3	chr16	0	7800000	p13.3	gneg	p	0.314286	0.0857143	0	0.263158	0.0526316	0	0.150216	0.119102	0.1	0.287671	0.0684932	0	0.0331197	0.00641026	0.0106838	3.2502e-25	5.33406e-07	0.752138	0.062894	0.191347	NA
16p13.2	chr16	7800000	10400000	p13.2	gpos50	p	0.314286	0.0857143	0	0.263158	0.0526316	0	0.150216	0.119102	0.1	0.287671	0.0684932	0	0.0272436	0.00641026	0.00320513	6.36733e-30	5.33406e-07	1	0.062894	0.191347	NA
16p13.13	chr16	10400000	12500000	p13.13	gneg	p	0.314286	0.0857143	0	0.263158	0.0526316	0	0.150216	0.119102	0.1	0.287671	0.0684932	0	0.0272436	0.00641026	0.0133547	6.36733e-30	5.33406e-07	0.62817	0.062894	0.191347	NA
16p13.12	chr16	12500000	14700000	p13.12	gpos50	p	0.314286	0.0857143	0	0.263158	0.0526316	0	0.150216	0.119102	0.1	0.287671	0.0684932	0	0.0272436	0.00641026	0.0133547	6.36733e-30	5.33406e-07	0.62817	0.062894	0.191347	NA
16p13.11	chr16	14700000	16700000	p13.11	gneg	p	0.314286	0.0857143	0	0.263158	0.0526316	0	0.150216	0.119102	0.1	0.287671	0.0684932	0	0.0272436	0.00641026	0.0133547	6.36733e-30	5.33406e-07	0.62817	0.062894	0.191347	NA
16p12.3	chr16	16700000	21200000	p12.3	gpos50	p	0.314286	0.0857143	0	0.263158	0.0526316	0	0.150216	0.119102	0.1	0.287671	0.0684932	0	0.0245726	0.00641026	0.000534188	1.42554e-32	5.33406e-07	1	0.062894	0.191347	NA
16p12.2	chr16	21200000	24200000	p12.2	gneg	p	0.314286	0.0857143	0	0.263158	0.0526316	0	0.150216	0.119102	0.1	0.287671	0.0684932	0	0.0245726	0.00641026	0.000534188	1.42554e-32	5.33406e-07	1	0.062894	0.191347	NA
16p12.1	chr16	24200000	28500000	p12.1	gpos50	p	0.314286	0.0857143	0	0.263158	0.0526316	0	0.150216	0.119102	0.1	0.287671	0.0684932	0	0.0245726	0.00641026	0.000534188	1.42554e-32	5.33406e-07	1	0.062894	0.191347	NA
16p11.2	chr16	28500000	35300000	p11.2	gneg	p	0.314286	0.0857143	0.0285714	0.263158	0.0526316	0	0.150216	0.119102	0.107903	0.287671	0.0684932	0.0136986	0.0240385	0.00641026	0.00480769	3.76688e-33	5.33406e-07	0.816392	0.062894	0.191347	0.713981
16p11.1	chr16	35300000	36800000	p11.1	acen	p	0.285714	0.0857143	0	0.263158	0.0526316	0	0.1	0.119102	0.1	0.273973	0.0684932	0	0.0213675	0.00641026	0	2.84259e-33	5.33406e-07	1	0.0559223	0.191347	NA
16q11.1	chr16	36800000	38400000	q11.1	acen	q	0.285714	0.0857143	0	0.289474	0.0526316	0	0.1	0.119102	0.1	0.287671	0.0684932	0	0.0224359	0.00641026	0	5.40012e-35	5.33406e-07	1	0.024965	0.191347	NA
16q11.2	chr16	38400000	47000000	q11.2	gvar	q	0.285714	0.0857143	0	0.289474	0.0526316	0	0.1	0.119102	0.1	0.287671	0.0684932	0	0.0245726	0.00641026	0.00213675	1.42554e-32	5.33406e-07	1	0.024965	0.191347	NA
16q12.1	chr16	47000000	52600000	q12.1	gneg	q	0.285714	0.0857143	0.0285714	0.289474	0.0526316	0	0.1	0.119102	0.107903	0.287671	0.0684932	0.0136986	0.0261752	0.00641026	0.000534188	6.15535e-31	5.33406e-07	0.100902	0.024965	0.191347	0.366154
16q12.2	chr16	52600000	56000000	q12.2	gpos50	q	0.285714	0.0857143	0	0.289474	0.0526316	0	0.1	0.119102	0.1	0.287671	0.0684932	0	0.0267094	0.00641026	0	2.01248e-30	5.33406e-07	1	0.024965	0.191347	NA
16q13	chr16	56000000	57300000	q13	gneg	q	0.285714	0.0857143	0	0.289474	0.0526316	0	0.1	0.119102	0.1	0.287671	0.0684932	0	0.0304487	0.00641026	0.00320513	3.43908e-27	5.33406e-07	1	0.024965	0.191347	NA
16q21	chr16	57300000	66600000	q21	gpos100	q	0.285714	0.0857143	0	0.289474	0.0526316	0	0.1	0.119102	0.1	0.287671	0.0684932	0	0.0320513	0.00694444	0.00106838	5.63638e-26	1.38084e-06	1	0.024965	0.191347	NA
16q22.1	chr16	66600000	70800000	q22.1	gneg	q	0.285714	0.114286	0.0285714	0.289474	0.0526316	0	0.1	0.25412	0.107903	0.287671	0.0821918	0.0136986	0.0357906	0.00747863	0.0144231	1.83086e-23	1.30623e-08	1	0.024965	0.835613	0.214153
16q22.2	chr16	70800000	72800000	q22.2	gpos50	q	0.285714	0.114286	0.0285714	0.289474	0.0526316	0	0.1	0.25412	0.107903	0.287671	0.0821918	0.0136986	0.0357906	0.00747863	0.0144231	1.83086e-23	1.30623e-08	1	0.024965	0.835613	0.214153
16q22.3	chr16	72800000	74100000	q22.3	gneg	q	0.285714	0.114286	0.0285714	0.289474	0.0526316	0	0.1	0.25412	0.107903	0.287671	0.0821918	0.0136986	0.0357906	0.00747863	0.0144231	1.83086e-23	1.30623e-08	1	0.024965	0.835613	0.214153
16q23.1	chr16	74100000	79200000	q23.1	gpos75	q	0.285714	0.114286	0	0.289474	0.0526316	0	0.1	0.25412	0.1	0.287671	0.0821918	0	0.0357906	0.00747863	0	1.83086e-23	1.30623e-08	1	0.024965	0.835613	NA
16q23.2	chr16	79200000	81600000	q23.2	gneg	q	0.285714	0.114286	0	0.289474	0.0526316	0	0.1	0.25412	0.1	0.287671	0.0821918	0	0.0357906	0.00747863	0	1.83086e-23	1.30623e-08	1	0.024965	0.835613	NA
16q23.3	chr16	81600000	84100000	q23.3	gpos50	q	0.285714	0.114286	0	0.289474	0.0526316	0	0.1	0.25412	0.1	0.287671	0.0821918	0	0.0357906	0.00747863	0	1.83086e-23	1.30623e-08	1	0.024965	0.835613	NA
16q24.1	chr16	84100000	87000000	q24.1	gneg	q	0.285714	0.114286	0	0.289474	0.0526316	0.0263158	0.1	0.25412	0.1	0.287671	0.0821918	0.0136986	0.0411325	0.00747863	0.00641026	1.68482e-20	1.30623e-08	0.970535	0.024965	0.835613	0.429822
16q24.2	chr16	87000000	88700000	q24.2	gpos25	q	0.285714	0.114286	0	0.289474	0.0526316	0.0263158	0.1	0.25412	0.1	0.287671	0.0821918	0.0136986	0.0411325	0.00747863	0.00641026	1.68482e-20	1.30623e-08	0.970535	0.024965	0.835613	0.429822
16q24.3	chr16	88700000	90338345	q24.3	gneg	q	0.285714	0.114286	0	0.289474	0.0526316	0.0263158	0.1	0.25412	0.1	0.287671	0.0821918	0.0136986	0.0411325	0.00747863	0.00641026	1.68482e-20	1.30623e-08	0.970535	0.024965	0.835613	0.429822
17p13.3	chr17	0	3400000	p13.3	gneg	p	0.457143	0.0571429	0.0857143	0.342105	0.0526316	0.0263158	0.359069	0.1	0.282521	0.39726	0.0547945	0.0547945	0.0870726	0.00480769	0.0133547	6.60544e-18	7.80217e-06	0.0157557	0.268532	0.413912	0.899219
17p13.2	chr17	3400000	6500000	p13.2	gpos50	p	0.457143	0.0571429	0.0857143	0.342105	0.0526316	0.0263158	0.359069	0.1	0.282521	0.39726	0.0547945	0.0547945	0.0865385	0.00480769	0.0128205	4.85383e-18	7.80217e-06	0.0126139	0.268532	0.413912	0.899219
17p13.1	chr17	6500000	10800000	p13.1	gneg	p	0.457143	0.0571429	0.0857143	0.342105	0.0526316	0.0263158	0.359069	0.1	0.282521	0.39726	0.0547945	0.0547945	0.0865385	0.00480769	0.0128205	4.85383e-18	7.80217e-06	0.0126139	0.268532	0.413912	0.899219
17p12	chr17	10800000	16100000	p12	gpos75	p	0.428571	0.0571429	0	0.315789	0.0526316	0	0.354375	0.1	0.1	0.369863	0.0547945	0	0.0758547	0.00480769	0.00106838	5.54331e-18	7.80217e-06	1	0.427929	0.413912	NA
17p11.2	chr17	16100000	22700000	p11.2	gneg	p	0.428571	0.0571429	0.114286	0.315789	0.0526316	0.0263158	0.354375	0.1	0.493855	0.369863	0.0547945	0.0684932	0.0737179	0.00480769	0.0235043	1.36271e-18	7.80217e-06	0.0393642	0.427929	0.413912	0.291139
17p11.1	chr17	22700000	25100000	p11.1	acen	p	0.371429	0.0571429	0	0.315789	0.0526316	0	0.158565	0.1	0.1	0.342466	0.0547945	0	0.0518162	0.00480769	0.00106838	3.57297e-23	7.80217e-06	1	0.202106	0.413912	NA
17q11.1	chr17	25100000	27400000	q11.1	acen	q	0.342857	0.114286	0	0.263158	0.0789474	0	0.236104	0.123344	0.1	0.30137	0.0958904	0	0.0443376	0.0090812	0	6.78438e-21	9.17184e-10	1	0.0800274	0.758202	NA
17q11.2	chr17	27400000	33500000	q11.2	gneg	q	0.371429	0.114286	0	0.263158	0.0789474	0	0.348592	0.123344	0.1	0.315068	0.0958904	0	0.0459402	0.0133547	0.00587607	4.50749e-22	4.78865e-07	1	0.210216	0.758202	NA
17q12	chr17	33500000	39800000	q12	gpos50	q	0.371429	0.114286	0.0285714	0.263158	0.0789474	0	0.348592	0.123344	0.107903	0.315068	0.0958904	0.0136986	0.0459402	0.0138889	0.000534188	4.50749e-22	8.46089e-07	0.100902	0.210216	0.758202	0.214153
17q21.1	chr17	39800000	40200000	q21.1	gneg	q	0.371429	0.142857	0.0571429	0.263158	0.0789474	0	0.348592	0.240832	0.365255	0.315068	0.109589	0.0273973	0.0480769	0.0186966	0.0090812	4.49812e-21	1.30276e-06	0.326171	0.210216	0.957767	0.625181
17q21.2	chr17	40200000	42800000	q21.2	gpos25	q	0.371429	0.142857	0.0571429	0.263158	0.0789474	0	0.348592	0.240832	0.365255	0.315068	0.109589	0.0273973	0.0480769	0.0186966	0.0090812	4.49812e-21	1.30276e-06	0.326171	0.210216	0.957767	0.625181
17q21.31	chr17	42800000	46800000	q21.31	gneg	q	0.371429	0.142857	0.0571429	0.263158	0.0789474	0	0.348592	0.240832	0.365255	0.315068	0.109589	0.0273973	0.0480769	0.0186966	0.0090812	4.49812e-21	1.30276e-06	0.326171	0.210216	0.957767	0.625181
17q21.32	chr17	46800000	49300000	q21.32	gpos25	q	0.371429	0.142857	0.0571429	0.263158	0.0789474	0	0.348592	0.240832	0.365255	0.315068	0.109589	0.0273973	0.0480769	0.0186966	0.0090812	4.49812e-21	1.30276e-06	0.326171	0.210216	0.957767	0.625181
17q21.33	chr17	49300000	52100000	q21.33	gneg	q	0.371429	0.142857	0.0571429	0.263158	0.0789474	0	0.348592	0.240832	0.365255	0.315068	0.109589	0.0273973	0.0480769	0.0186966	0.0090812	4.49812e-21	1.30276e-06	0.326171	0.210216	0.957767	0.625181
17q22	chr17	52100000	59500000	q22	gpos75	q	0.371429	0.142857	0	0.263158	0.0789474	0	0.348592	0.240832	0.1	0.315068	0.109589	0	0.0480769	0.0186966	0	4.49812e-21	1.30276e-06	1	0.210216	0.957767	NA
17q23.1	chr17	59500000	60200000	q23.1	gneg	q	0.371429	0.142857	0	0.263158	0.0789474	0	0.348592	0.240832	0.1	0.315068	0.109589	0	0.0486111	0.0186966	0.00106838	7.79416e-21	1.30276e-06	1	0.210216	0.957767	NA
17q23.2	chr17	60200000	63100000	q23.2	gpos75	q	0.371429	0.142857	0	0.263158	0.0789474	0	0.348592	0.240832	0.1	0.315068	0.109589	0	0.0486111	0.0186966	0.00106838	7.79416e-21	1.30276e-06	1	0.210216	0.957767	NA
17q23.3	chr17	63100000	64600000	q23.3	gneg	q	0.371429	0.142857	0	0.263158	0.0789474	0	0.348592	0.240832	0.1	0.315068	0.109589	0	0.0486111	0.0186966	0.00106838	7.79416e-21	1.30276e-06	1	0.210216	0.957767	NA
17q24.1	chr17	64600000	66200000	q24.1	gpos50	q	0.371429	0.142857	0	0.263158	0.0789474	0	0.348592	0.240832	0.1	0.315068	0.109589	0	0.0496795	0.0186966	0.000534188	2.27404e-20	1.30276e-06	1	0.210216	0.957767	NA
17q24.2	chr17	66200000	69100000	q24.2	gneg	q	0.371429	0.142857	0	0.263158	0.0789474	0	0.348592	0.240832	0.1	0.315068	0.109589	0	0.0496795	0.0186966	0.000534188	2.27404e-20	1.30276e-06	1	0.210216	0.957767	NA
17q24.3	chr17	69100000	72900000	q24.3	gpos75	q	0.371429	0.142857	0	0.263158	0.0789474	0	0.348592	0.240832	0.1	0.315068	0.109589	0	0.0496795	0.0186966	0.000534188	2.27404e-20	1.30276e-06	1	0.210216	0.957767	NA
17q25.1	chr17	72900000	76800000	q25.1	gneg	q	0.371429	0.142857	0	0.263158	0.0789474	0	0.348592	0.240832	0.1	0.315068	0.109589	0	0.0534188	0.0186966	0.00587607	7.31532e-19	1.30276e-06	1	0.210216	0.957767	NA
17q25.2	chr17	76800000	77200000	q25.2	gpos25	q	0.371429	0.142857	0	0.263158	0.0789474	0	0.348592	0.240832	0.1	0.315068	0.109589	0	0.0534188	0.0186966	0.00587607	7.31532e-19	1.30276e-06	1	0.210216	0.957767	NA
17q25.3	chr17	77200000	83257441	q25.3	gneg	q	0.371429	0.142857	0	0.263158	0.0789474	0	0.348592	0.240832	0.1	0.315068	0.109589	0	0.053953	0.0186966	0.00641026	1.1629e-18	1.30276e-06	1	0.210216	0.957767	NA
18p11.32	chr18	0	2900000	p11.32	gneg	p	0.142857	0.114286	0	0.289474	0.105263	0	0.604167	0.1	0.1	0.219178	0.109589	0	0.0480769	0.00694444	0.00160256	8.65731e-10	4.95045e-15	1	0.157242	0.397579	NA
18p11.31	chr18	2900000	7200000	p11.31	gpos50	p	0.142857	0.114286	0	0.289474	0.105263	0	0.604167	0.1	0.1	0.219178	0.109589	0	0.0480769	0.00694444	0.00160256	8.65731e-10	4.95045e-15	1	0.157242	0.397579	NA
18p11.23	chr18	7200000	8500000	p11.23	gneg	p	0.142857	0.114286	0	0.289474	0.105263	0	0.604167	0.1	0.1	0.219178	0.109589	0	0.0470085	0.00694444	0.0090812	4.7325e-10	4.95045e-15	0.8446	0.157242	0.397579	NA
18p11.22	chr18	8500000	10900000	p11.22	gpos25	p	0.142857	0.114286	0	0.289474	0.105263	0	0.604167	0.1	0.1	0.219178	0.109589	0	0.0470085	0.00694444	0.0090812	4.7325e-10	4.95045e-15	0.8446	0.157242	0.397579	NA
18p11.21	chr18	10900000	15400000	p11.21	gneg	p	0.142857	0.114286	0	0.289474	0.105263	0	0.604167	0.1	0.1	0.219178	0.109589	0	0.0470085	0.00694444	0.0090812	4.7325e-10	4.95045e-15	0.8446	0.157242	0.397579	NA
18p11.1	chr18	15400000	18500000	p11.1	acen	p	0.142857	0.114286	0	0.289474	0.105263	0	0.604167	0.1	0.1	0.219178	0.109589	0	0.0400641	0.00694444	0	4.80872e-12	4.95045e-15	1	0.157242	0.397579	NA
18q11.1	chr18	18500000	21500000	q11.1	acen	q	0.114286	0.114286	0	0.289474	0.131579	0	0.761065	0.1	0.1	0.205479	0.123288	0	0.0395299	0.00694444	0	1.11011e-10	2.29367e-18	1	0.00595801	0.411771	NA
18q11.2	chr18	21500000	27500000	q11.2	gneg	q	0.114286	0.114286	0	0.289474	0.131579	0	0.761065	0.1	0.1	0.205479	0.123288	0	0.0400641	0.00801282	0.00160256	1.59986e-10	1.07607e-16	1	0.00595801	0.411771	NA
18q12.1	chr18	27500000	35100000	q12.1	gpos100	q	0.114286	0.114286	0	0.289474	0.131579	0	0.761065	0.1	0.1	0.205479	0.123288	0	0.0405983	0.00801282	0.00106838	2.28685e-10	1.07607e-16	1	0.00595801	0.411771	NA
18q12.2	chr18	35100000	39500000	q12.2	gneg	q	0.114286	0.114286	0	0.289474	0.131579	0	0.761065	0.1	0.1	0.205479	0.123288	0	0.0405983	0.00801282	0.00106838	2.28685e-10	1.07607e-16	1	0.00595801	0.411771	NA
18q12.3	chr18	39500000	45900000	q12.3	gpos75	q	0.114286	0.114286	0	0.289474	0.131579	0	0.761065	0.1	0.1	0.205479	0.123288	0	0.0405983	0.00801282	0.00106838	2.28685e-10	1.07607e-16	1	0.00595801	0.411771	NA
18q21.1	chr18	45900000	50700000	q21.1	gneg	q	0.142857	0.114286	0	0.289474	0.131579	0	0.604167	0.1	0.1	0.219178	0.123288	0	0.0470085	0.0090812	0.00641026	4.7325e-10	2.80676e-15	1	0.00200205	0.411771	NA
18q21.2	chr18	50700000	56200000	q21.2	gpos75	q	0.142857	0.114286	0	0.289474	0.131579	0	0.604167	0.1	0.1	0.219178	0.123288	0	0.0475427	0.0090812	0.00641026	6.41976e-10	2.80676e-15	1	0.00200205	0.411771	NA
18q21.31	chr18	56200000	58600000	q21.31	gneg	q	0.142857	0.114286	0	0.289474	0.131579	0	0.604167	0.1	0.1	0.219178	0.123288	0	0.0475427	0.0090812	0.00587607	6.41976e-10	2.80676e-15	1	0.00200205	0.411771	NA
18q21.32	chr18	58600000	61300000	q21.32	gpos50	q	0.142857	0.114286	0	0.289474	0.131579	0	0.604167	0.1	0.1	0.219178	0.123288	0	0.0475427	0.0090812	0.00587607	6.41976e-10	2.80676e-15	1	0.00200205	0.411771	NA
18q21.33	chr18	61300000	63900000	q21.33	gneg	q	0.142857	0.114286	0	0.289474	0.131579	0	0.604167	0.1	0.1	0.219178	0.123288	0	0.0475427	0.0090812	0.00587607	6.41976e-10	2.80676e-15	1	0.00200205	0.411771	NA
18q22.1	chr18	63900000	69100000	q22.1	gpos100	q	0.142857	0.114286	0	0.289474	0.131579	0	0.604167	0.1	0.1	0.219178	0.123288	0	0.0480769	0.0090812	0.000534188	8.65731e-10	2.80676e-15	1	0.00200205	0.411771	NA
18q22.2	chr18	69100000	71000000	q22.2	gneg	q	0.142857	0.114286	0	0.289474	0.131579	0	0.604167	0.1	0.1	0.219178	0.123288	0	0.0480769	0.0090812	0.000534188	8.65731e-10	2.80676e-15	1	0.00200205	0.411771	NA
18q22.3	chr18	71000000	75400000	q22.3	gpos25	q	0.142857	0.114286	0	0.289474	0.131579	0	0.604167	0.1	0.1	0.219178	0.123288	0	0.0480769	0.0090812	0.000534188	8.65731e-10	2.80676e-15	1	0.00200205	0.411771	NA
18q23	chr18	75400000	80373285	q23	gneg	q	0.142857	0.114286	0	0.289474	0.131579	0	0.604167	0.1	0.1	0.219178	0.123288	0	0.0528846	0.0090812	0.00587607	1.00395e-08	2.80676e-15	1	0.00200205	0.411771	NA
19p13.3	chr19	0	6900000	p13.3	gneg	p	0.2	0.0857143	0.0857143	0.105263	0.157895	0.0263158	0.378419	0.27456	0.282521	0.150685	0.123288	0.0547945	0.0293803	0.0229701	0.0149573	8.55479e-08	9.23903e-07	0.0282417	0.36224	0.10962	0.374389
19p13.2	chr19	6900000	12600000	p13.2	gpos25	p	0.171429	0.0857143	0.0571429	0.0789474	0.157895	0	0.399527	0.27456	0.365255	0.123288	0.123288	0.0273973	0.0202991	0.0229701	0.00267094	1.15217e-07	9.23903e-07	0.0119169	0.456913	0.10962	0.527861
19p13.13	chr19	12600000	13800000	p13.13	gneg	p	0.171429	0.0857143	0.0571429	0.0789474	0.157895	0	0.399527	0.27456	0.365255	0.123288	0.123288	0.0273973	0.0202991	0.0229701	0.00961538	1.15217e-07	9.23903e-07	0.361567	0.456913	0.10962	0.527861
19p13.12	chr19	13800000	16100000	p13.12	gpos25	p	0.171429	0.0857143	0.0571429	0.0789474	0.157895	0	0.399527	0.27456	0.365255	0.123288	0.123288	0.0273973	0.0202991	0.0229701	0.00961538	1.15217e-07	9.23903e-07	0.361567	0.456913	0.10962	0.527861
19p13.11	chr19	16100000	19900000	p13.11	gneg	p	0.171429	0.0857143	0.0571429	0.0789474	0.157895	0	0.399527	0.27456	0.365255	0.123288	0.123288	0.0273973	0.0202991	0.0229701	0.00961538	1.15217e-07	9.23903e-07	0.361567	0.456913	0.10962	0.527861
19p12	chr19	19900000	24200000	p12	gvar	p	0.114286	0.0857143	0	0.0789474	0.157895	0	0.123344	0.27456	0.1	0.0958904	0.123288	0	0.0149573	0.0224359	0.000534188	2.39527e-06	6.29739e-07	1	0.623056	0.10962	NA
19p11	chr19	24200000	26200000	p11	acen	p	0.114286	0.0857143	0	0.0789474	0.157895	0	0.123344	0.27456	0.1	0.0958904	0.123288	0	0.0144231	0.0219017	0	1.44561e-06	4.22614e-07	1	0.623056	0.10962	NA
19q11	chr19	26200000	28100000	q11	acen	q	0.114286	0.0857143	0	0.0789474	0.157895	0	0.123344	0.27456	0.1	0.0958904	0.123288	0	0.0133547	0.0224359	0	4.78865e-07	6.29739e-07	1	0.623056	0.10962	NA
19q12	chr19	28100000	31900000	q12	gvar	q	0.114286	0.0857143	0	0.0789474	0.157895	0	0.123344	0.27456	0.1	0.0958904	0.123288	0	0.0133547	0.0224359	0	4.78865e-07	6.29739e-07	1	0.623056	0.10962	NA
19q13.11	chr19	31900000	35100000	q13.11	gneg	q	0.114286	0.0857143	0	0.0789474	0.157895	0	0.123344	0.27456	0.1	0.0958904	0.123288	0	0.0144231	0.0224359	0.00267094	1.44561e-06	6.29739e-07	1	0.623056	0.10962	NA
19q13.12	chr19	35100000	37800000	q13.12	gpos25	q	0.114286	0.0857143	0	0.0789474	0.157895	0	0.123344	0.27456	0.1	0.0958904	0.123288	0	0.0144231	0.0224359	0.00267094	1.44561e-06	6.29739e-07	1	0.623056	0.10962	NA
19q13.13	chr19	37800000	38200000	q13.13	gneg	q	0.114286	0.0857143	0	0.0789474	0.157895	0	0.123344	0.27456	0.1	0.0958904	0.123288	0	0.0144231	0.0224359	0.00267094	1.44561e-06	6.29739e-07	1	0.623056	0.10962	NA
19q13.2	chr19	38200000	42900000	q13.2	gpos25	q	0.114286	0.0857143	0	0.0789474	0.157895	0	0.123344	0.27456	0.1	0.0958904	0.123288	0	0.0144231	0.0224359	0.00106838	1.44561e-06	6.29739e-07	1	0.623056	0.10962	NA
19q13.31	chr19	42900000	44700000	q13.31	gneg	q	0.114286	0.0857143	0	0.0789474	0.157895	0.0263158	0.123344	0.27456	0.1	0.0958904	0.123288	0.0136986	0.0181624	0.0224359	0.00480769	2.94691e-05	6.29739e-07	0.816392	0.623056	0.10962	0.220386
19q13.32	chr19	44700000	47500000	q13.32	gpos25	q	0.114286	0.0857143	0	0.0789474	0.157895	0.0263158	0.123344	0.27456	0.1	0.0958904	0.123288	0.0136986	0.0181624	0.0224359	0.00480769	2.94691e-05	6.29739e-07	0.816392	0.623056	0.10962	0.220386
19q13.33	chr19	47500000	50900000	q13.33	gneg	q	0.114286	0.0857143	0	0.0789474	0.157895	0.0263158	0.123344	0.27456	0.1	0.0958904	0.123288	0.0136986	0.0181624	0.0224359	0.00480769	2.94691e-05	6.29739e-07	0.816392	0.623056	0.10962	0.220386
19q13.41	chr19	50900000	53100000	q13.41	gpos25	q	0.114286	0.0857143	0	0.0789474	0.157895	0	0.123344	0.27456	0.1	0.0958904	0.123288	0	0.0208333	0.0224359	0.0042735	0.000144047	6.29739e-07	1	0.623056	0.10962	NA
19q13.42	chr19	53100000	55800000	q13.42	gneg	q	0.114286	0.0857143	0	0.0789474	0.157895	0	0.123344	0.27456	0.1	0.0958904	0.123288	0	0.0208333	0.0224359	0.0042735	0.000144047	6.29739e-07	1	0.623056	0.10962	NA
19q13.43	chr19	55800000	58617616	q13.43	gpos25	q	0.114286	0.0857143	0	0.0789474	0.157895	0	0.123344	0.27456	0.1	0.0958904	0.123288	0	0.0208333	0.0224359	0.0042735	0.000144047	6.29739e-07	1	0.623056	0.10962	NA
20p13	chr20	0	5100000	p13	gneg	p	0.114286	0.171429	0	0.157895	0.157895	0	0.144229	0.1	0.1	0.136986	0.164384	0	0.0240385	0.0128205	0.00480769	5.94273e-08	1.12423e-19	1	0.0753475	0.726796	NA
20p12.3	chr20	5100000	9200000	p12.3	gpos75	p	0.114286	0.171429	0.0285714	0.157895	0.157895	0	0.144229	0.1	0.107903	0.136986	0.164384	0.0136986	0.0202991	0.0122863	0.000534188	2.05088e-09	2.57459e-20	0.100902	0.0753475	0.726796	0.793236
20p12.2	chr20	9200000	12000000	p12.2	gneg	p	0.114286	0.171429	0.0285714	0.157895	0.157895	0	0.144229	0.1	0.107903	0.136986	0.164384	0.0136986	0.0202991	0.0122863	0.000534188	2.05088e-09	2.57459e-20	0.100902	0.0753475	0.726796	0.793236
20p12.1	chr20	12000000	17900000	p12.1	gpos75	p	0.114286	0.171429	0.0285714	0.157895	0.157895	0	0.144229	0.1	0.107903	0.136986	0.164384	0.0136986	0.0202991	0.0122863	0.000534188	2.05088e-09	2.57459e-20	0.100902	0.0753475	0.726796	0.793236
20p11.23	chr20	17900000	21300000	p11.23	gneg	p	0.0857143	0.171429	0	0.157895	0.157895	0	0.27456	0.1	0.1	0.123288	0.164384	0	0.0202991	0.0122863	0.00213675	1.15217e-07	2.57459e-20	1	0.0734652	0.726796	NA
20p11.22	chr20	21300000	22300000	p11.22	gpos25	p	0.0857143	0.171429	0	0.157895	0.157895	0	0.27456	0.1	0.1	0.123288	0.164384	0	0.0202991	0.0117521	0.00160256	1.15217e-07	5.40937e-21	1	0.0734652	0.726796	NA
20p11.21	chr20	22300000	25700000	p11.21	gneg	p	0.0857143	0.171429	0	0.157895	0.157895	0	0.27456	0.1	0.1	0.123288	0.164384	0	0.0202991	0.0117521	0.00160256	1.15217e-07	5.40937e-21	1	0.0734652	0.726796	NA
20p11.1	chr20	25700000	28100000	p11.1	acen	p	0.0857143	0.171429	0	0.157895	0.157895	0	0.27456	0.1	0.1	0.123288	0.164384	0	0.0186966	0.0117521	0	2.62632e-08	5.40937e-21	1	0.0734652	0.726796	NA
20q11.1	chr20	28100000	30400000	q11.1	acen	q	0.0857143	0.171429	0	0.157895	0.157895	0	0.27456	0.1	0.1	0.123288	0.164384	0	0.019765	0.0112179	0	7.19191e-08	1.03468e-21	1	0.0734652	0.726796	NA
20q11.21	chr20	30400000	33500000	q11.21	gneg	q	0.171429	0.171429	0.114286	0.236842	0.157895	0.105263	0.204957	0.1	0.1	0.205479	0.164384	0.109589	0.0619658	0.0117521	0.0325855	3.78137e-06	5.40937e-21	0.00131184	0.0948169	0.726796	0.410852
20q11.22	chr20	33500000	35800000	q11.22	gpos25	q	0.171429	0.171429	0.114286	0.236842	0.157895	0.105263	0.204957	0.1	0.1	0.205479	0.164384	0.109589	0.0619658	0.0117521	0.0325855	3.78137e-06	5.40937e-21	0.00131184	0.0948169	0.726796	0.410852
20q11.23	chr20	35800000	39000000	q11.23	gneg	q	0.171429	0.171429	0.114286	0.236842	0.157895	0.105263	0.204957	0.1	0.1	0.205479	0.164384	0.109589	0.0619658	0.0117521	0.0325855	3.78137e-06	5.40937e-21	0.00131184	0.0948169	0.726796	0.410852
20q12	chr20	39000000	43100000	q12	gpos75	q	0.171429	0.171429	0	0.236842	0.157895	0	0.204957	0.1	0.1	0.205479	0.164384	0	0.0662393	0.0117521	0	1.31487e-05	5.40937e-21	1	0.0948169	0.726796	NA
20q13.11	chr20	43100000	43500000	q13.11	gneg	q	0.2	0.171429	0.0571429	0.263158	0.157895	0.0526316	0.191273	0.1	0.1	0.232877	0.164384	0.0547945	0.0694444	0.0117521	0.0176282	5.09076e-07	5.40937e-21	0.0604412	0.444693	0.726796	0.590602
20q13.12	chr20	43500000	47800000	q13.12	gpos25	q	0.2	0.171429	0.0571429	0.263158	0.157895	0.0526316	0.191273	0.1	0.1	0.232877	0.164384	0.0547945	0.0694444	0.0117521	0.0176282	5.09076e-07	5.40937e-21	0.0604412	0.444693	0.726796	0.590602
20q13.13	chr20	47800000	51200000	q13.13	gneg	q	0.2	0.171429	0.0571429	0.263158	0.157895	0.0526316	0.191273	0.1	0.1	0.232877	0.164384	0.0547945	0.0694444	0.0117521	0.0176282	5.09076e-07	5.40937e-21	0.0604412	0.444693	0.726796	0.590602
20q13.2	chr20	51200000	56400000	q13.2	gpos75	q	0.171429	0.171429	0	0.210526	0.157895	0	0.126051	0.1	0.1	0.191781	0.164384	0	0.0560897	0.0117521	0.00160256	5.17739e-06	5.40937e-21	1	0.741776	0.726796	NA
20q13.31	chr20	56400000	57800000	q13.31	gneg	q	0.171429	0.171429	0.0285714	0.263158	0.157895	0.105263	0.311068	0.1	0.393291	0.219178	0.164384	0.0684932	0.0576923	0.0117521	0.0138889	8.06548e-08	5.40937e-21	0.00125106	0.869638	0.726796	0.461717
20q13.32	chr20	57800000	59700000	q13.32	gpos50	q	0.171429	0.171429	0.0285714	0.263158	0.157895	0.105263	0.311068	0.1	0.393291	0.219178	0.164384	0.0684932	0.0576923	0.0117521	0.0138889	8.06548e-08	5.40937e-21	0.00125106	0.869638	0.726796	0.461717
20q13.33	chr20	59700000	64444167	q13.33	gneg	q	0.171429	0.171429	0.0285714	0.263158	0.157895	0.105263	0.311068	0.1	0.393291	0.219178	0.164384	0.0684932	0.0576923	0.0117521	0.0138889	8.06548e-08	5.40937e-21	0.00125106	0.869638	0.726796	0.461717
21p13	chr21	0	3100000	p13	gvar	p	0.171429	0.2	0.0857143	0.131579	0.131579	0	0.131122	0.230687	0.616268	0.150685	0.164384	0.0410959	0.0347222	0.0422009	0.00480769	1.83005e-06	3.68155e-06	0.00150243	0.668218	0.944757	0.359694
21p12	chr21	3100000	7000000	p12	stalk	p	0.171429	0.2	0.0285714	0.131579	0.131579	0	0.131122	0.230687	0.107903	0.150685	0.164384	0.0136986	0.0304487	0.0422009	0.00160256	1.69942e-07	3.68155e-06	0.334615	0.668218	0.944757	0.908172
21p11.2	chr21	7000000	10900000	p11.2	gvar	p	0.142857	0.2	0.0571429	0.131579	0.131579	0	0.1	0.230687	0.365255	0.136986	0.164384	0.0273973	0.0299145	0.0422009	0.0101496	2.73806e-06	3.68155e-06	0.397093	0.683284	0.944757	0.321997
21p11.1	chr21	10900000	12000000	p11.1	acen	p	0.0857143	0.2	0	0.131579	0.131579	0	0.158028	0.230687	0.1	0.109589	0.164384	0	0.0202991	0.0422009	0	4.34954e-06	3.68155e-06	1	0.985298	0.944757	NA
21q11.1	chr21	12000000	13000000	q11.1	acen	q	0.0857143	0.2	0	0.105263	0.157895	0	0.1	0.134876	0.1	0.0958904	0.178082	0	0.0176282	0.042735	0	2.04449e-05	3.3293e-07	1	0.798958	0.802206	NA
21q11.2	chr21	13000000	15000000	q11.2	gneg	q	0.0857143	0.2	0	0.131579	0.157895	0.0263158	0.158028	0.134876	0.1	0.109589	0.178082	0.0136986	0.0176282	0.0438034	0.00106838	5.28214e-07	5.42423e-07	0.219557	0.985298	0.802206	0.452002
21q21.1	chr21	15000000	22600000	q21.1	gpos100	q	0.0857143	0.2	0	0.131579	0.157895	0	0.158028	0.134876	0.1	0.109589	0.178082	0	0.0181624	0.0438034	0.000534188	8.38576e-07	5.42423e-07	1	0.985298	0.802206	NA
21q21.2	chr21	22600000	25500000	q21.2	gneg	q	0.0857143	0.2	0	0.131579	0.157895	0	0.158028	0.134876	0.1	0.109589	0.178082	0	0.0181624	0.0438034	0.000534188	8.38576e-07	5.42423e-07	1	0.985298	0.802206	NA
21q21.3	chr21	25500000	30200000	q21.3	gpos75	q	0.0857143	0.2	0	0.131579	0.157895	0	0.158028	0.134876	0.1	0.109589	0.178082	0	0.0181624	0.0438034	0.000534188	8.38576e-07	5.42423e-07	1	0.985298	0.802206	NA
21q22.11	chr21	30200000	34400000	q22.11	gneg	q	0.0857143	0.2	0.0285714	0.131579	0.157895	0.0263158	0.158028	0.134876	0.1	0.109589	0.178082	0.0273973	0.0304487	0.0448718	0.0309829	0.000654947	8.6551e-07	1	0.985298	0.802206	0.93331
21q22.12	chr21	34400000	36400000	q22.12	gpos50	q	0.0857143	0.2	0.0285714	0.131579	0.157895	0.0263158	0.158028	0.134876	0.1	0.109589	0.178082	0.0273973	0.0304487	0.0448718	0.0309829	0.000654947	8.6551e-07	1	0.985298	0.802206	0.93331
21q22.13	chr21	36400000	38300000	q22.13	gneg	q	0.0857143	0.2	0.0285714	0.131579	0.157895	0.0263158	0.158028	0.134876	0.1	0.109589	0.178082	0.0273973	0.0304487	0.0448718	0.0309829	0.000654947	8.6551e-07	1	0.985298	0.802206	0.93331
21q22.2	chr21	38300000	41200000	q22.2	gpos50	q	0.0857143	0.2	0.0285714	0.131579	0.157895	0.0263158	0.158028	0.134876	0.1	0.109589	0.178082	0.0273973	0.0304487	0.0448718	0.0309829	0.000654947	8.6551e-07	1	0.985298	0.802206	0.93331
21q22.3	chr21	41200000	46709983	q22.3	gneg	q	0.0857143	0.2	0.0285714	0.131579	0.157895	0.0263158	0.158028	0.134876	0.1	0.109589	0.178082	0.0273973	0.0309829	0.0448718	0.0315171	0.000785599	8.6551e-07	1	0.985298	0.802206	0.93331
22p13	chr22	0	4300000	p13	gvar	p	0.114286	0.142857	0.0285714	0.105263	0.236842	0	0.1	0.338337	0.107903	0.109589	0.191781	0.0136986	0.0245726	0.0208333	0.00267094	5.58004e-05	1.47647e-17	0.531449	0.887305	0.639466	0.908172
22p12	chr22	4300000	9400000	p12	stalk	p	0.0857143	0.142857	0	0.105263	0.236842	0	0.1	0.338337	0.1	0.0958904	0.191781	0	0.0224359	0.0208333	0.000534188	0.000318737	1.47647e-17	1	0.835339	0.639466	NA
22p11.2	chr22	9400000	13700000	p11.2	gvar	p	0.0857143	0.142857	0.0285714	0.105263	0.236842	0.0263158	0.1	0.338337	0.1	0.0958904	0.191781	0.0273973	0.0219017	0.0208333	0.00961538	0.000247369	1.47647e-17	0.361567	0.835339	0.639466	0.401434
22p11.1	chr22	13700000	15000000	p11.1	acen	p	0.0571429	0.142857	0	0.0789474	0.210526	0	0.1	0.222032	0.1	0.0684932	0.178082	0	0.0133547	0.0208333	0	0.000913262	3.00238e-15	1	0.884251	0.769036	NA
22q11.1	chr22	15000000	17400000	q11.1	acen	q	0.0571429	0.142857	0	0.0526316	0.210526	0	0.1	0.222032	0.1	0.0547945	0.178082	0	0.00961538	0.0219017	0.00106838	0.00217559	1.43391e-14	1	0.879639	0.769036	NA
22q11.21	chr22	17400000	21700000	q11.21	gneg	q	0.0571429	0.142857	0.0285714	0.0789474	0.210526	0	0.1	0.222032	0.107903	0.0684932	0.178082	0.0136986	0.0144231	0.0229701	0.00854701	0.00168028	6.12263e-14	1	0.961117	0.769036	0.423187
22q11.22	chr22	21700000	23100000	q11.22	gpos25	q	0.0571429	0.142857	0.0285714	0.0789474	0.210526	0	0.1	0.222032	0.107903	0.0684932	0.178082	0.0136986	0.0144231	0.0229701	0.00854701	0.00168028	6.12263e-14	1	0.961117	0.769036	0.423187
22q11.23	chr22	23100000	25500000	q11.23	gneg	q	0.0571429	0.142857	0.0285714	0.0789474	0.210526	0	0.1	0.222032	0.107903	0.0684932	0.178082	0.0136986	0.0144231	0.0229701	0.00854701	0.00168028	6.12263e-14	1	0.961117	0.769036	0.423187
22q12.1	chr22	25500000	29200000	q12.1	gpos50	q	0.0571429	0.142857	0	0.0789474	0.210526	0	0.1	0.222032	0.1	0.0684932	0.178082	0	0.0149573	0.0229701	0.000534188	0.00221655	6.12263e-14	1	0.961117	0.769036	NA
22q12.2	chr22	29200000	31800000	q12.2	gneg	q	0.0571429	0.142857	0	0.0789474	0.210526	0	0.1	0.222032	0.1	0.0684932	0.178082	0	0.0149573	0.0229701	0.000534188	0.00221655	6.12263e-14	1	0.961117	0.769036	NA
22q12.3	chr22	31800000	37200000	q12.3	gpos50	q	0.0571429	0.142857	0	0.0789474	0.210526	0	0.1	0.222032	0.1	0.0684932	0.178082	0	0.0149573	0.0229701	0.000534188	0.00221655	6.12263e-14	1	0.961117	0.769036	NA
22q13.1	chr22	37200000	40600000	q13.1	gneg	q	0.0857143	0.142857	0.0285714	0.0789474	0.210526	0	0.1	0.222032	0.107903	0.0821918	0.178082	0.0136986	0.0165598	0.0229701	0.00373932	0.000269737	6.12263e-14	0.688452	0.480241	0.769036	0.214153
22q13.2	chr22	40600000	43800000	q13.2	gpos50	q	0.0857143	0.142857	0.0285714	0.0789474	0.210526	0	0.1	0.222032	0.107903	0.0821918	0.178082	0.0136986	0.0165598	0.0229701	0.00373932	0.000269737	6.12263e-14	0.688452	0.480241	0.769036	0.214153
22q13.31	chr22	43800000	48100000	q13.31	gneg	q	0.0857143	0.142857	0.0285714	0.0789474	0.210526	0	0.1	0.222032	0.107903	0.0821918	0.178082	0.0136986	0.0165598	0.0229701	0.0042735	0.000269737	6.12263e-14	0.75548	0.480241	0.769036	0.214153
22q13.32	chr22	48100000	49100000	q13.32	gpos50	q	0.0857143	0.142857	0.0285714	0.0789474	0.210526	0	0.1	0.222032	0.107903	0.0821918	0.178082	0.0136986	0.0165598	0.0229701	0.0042735	0.000269737	6.12263e-14	0.75548	0.480241	0.769036	0.214153
22q13.33	chr22	49100000	50818468	q13.33	gneg	q	0.0857143	0.142857	0.0285714	0.0789474	0.210526	0	0.1	0.222032	0.107903	0.0821918	0.178082	0.0136986	0.017094	0.0229701	0.00480769	0.000366737	6.12263e-14	0.816392	0.480241	0.769036	0.214153
Xp22.33	chrX	0	4400000	p22.33	gneg	p	0.0857143	0.0285714	0	0.0789474	0.0526316	0	0.1	0.1	0.1	0.0821918	0.0410959	0	0.0112179	0.0128205	0.00106838	3.54429e-06	0.12176	1	0.724582	0.454031	NA
Xp22.32	chrX	4400000	6100000	p22.32	gpos50	p	0.0857143	0.0285714	0	0.0789474	0.0526316	0	0.1	0.1	0.1	0.0821918	0.0410959	0	0.0112179	0.0128205	0.00106838	3.54429e-06	0.12176	1	0.724582	0.454031	NA
Xp22.31	chrX	6100000	9600000	p22.31	gneg	p	0.0857143	0.0285714	0	0.0789474	0.0526316	0	0.1	0.1	0.1	0.0821918	0.0410959	0	0.0112179	0.0128205	0.00106838	3.54429e-06	0.12176	1	0.724582	0.454031	NA
Xp22.2	chrX	9600000	17400000	p22.2	gpos50	p	0.0857143	0.0285714	0	0.0789474	0.0526316	0	0.1	0.1	0.1	0.0821918	0.0410959	0	0.0101496	0.0128205	0	9.83063e-07	0.12176	1	0.724582	0.454031	NA
Xp22.13	chrX	17400000	19200000	p22.13	gneg	p	0.0857143	0.0285714	0	0.0789474	0.0526316	0	0.1	0.1	0.1	0.0821918	0.0410959	0	0.0101496	0.0128205	0	9.83063e-07	0.12176	1	0.724582	0.454031	NA
Xp22.12	chrX	19200000	21900000	p22.12	gpos50	p	0.0857143	0.0285714	0	0.0789474	0.0526316	0	0.1	0.1	0.1	0.0821918	0.0410959	0	0.0101496	0.0128205	0	9.83063e-07	0.12176	1	0.724582	0.454031	NA
Xp22.11	chrX	21900000	24900000	p22.11	gneg	p	0.0857143	0.0285714	0	0.0789474	0.0526316	0	0.1	0.1	0.1	0.0821918	0.0410959	0	0.0101496	0.0128205	0	9.83063e-07	0.12176	1	0.724582	0.454031	NA
Xp21.3	chrX	24900000	29300000	p21.3	gpos100	p	0.0857143	0.0285714	0	0.0789474	0.0526316	0	0.1	0.1	0.1	0.0821918	0.0410959	0	0.0101496	0.0128205	0.00106838	9.83063e-07	0.12176	1	0.724582	0.454031	NA
Xp21.2	chrX	29300000	31500000	p21.2	gneg	p	0.0857143	0.0285714	0	0.0789474	0.0526316	0	0.1	0.1	0.1	0.0821918	0.0410959	0	0.0101496	0.0128205	0.00106838	9.83063e-07	0.12176	1	0.724582	0.454031	NA
Xp21.1	chrX	31500000	37800000	p21.1	gpos100	p	0.0857143	0.0285714	0	0.0789474	0.0526316	0	0.1	0.1	0.1	0.0821918	0.0410959	0	0.0101496	0.0128205	0.00106838	9.83063e-07	0.12176	1	0.724582	0.454031	NA
Xp11.4	chrX	37800000	42500000	p11.4	gneg	p	0.0857143	0.0285714	0	0.0789474	0.0526316	0	0.1	0.1	0.1	0.0821918	0.0410959	0	0.00961538	0.0128205	0	4.78019e-07	0.12176	1	0.724582	0.454031	NA
Xp11.3	chrX	42500000	47600000	p11.3	gpos75	p	0.0857143	0.0285714	0	0.0789474	0.0526316	0	0.1	0.1	0.1	0.0821918	0.0410959	0	0.00961538	0.0128205	0	4.78019e-07	0.12176	1	0.724582	0.454031	NA
Xp11.23	chrX	47600000	50100000	p11.23	gneg	p	0.0857143	0.0285714	0	0.0789474	0.0526316	0	0.1	0.1	0.1	0.0821918	0.0410959	0	0.00961538	0.0128205	0.00320513	4.78019e-07	0.12176	1	0.724582	0.454031	NA
Xp11.22	chrX	50100000	54800000	p11.22	gpos25	p	0.0857143	0.0285714	0	0.0789474	0.0526316	0	0.1	0.1	0.1	0.0821918	0.0410959	0	0.00961538	0.0128205	0.00320513	4.78019e-07	0.12176	1	0.724582	0.454031	NA
Xp11.21	chrX	54800000	58100000	p11.21	gneg	p	0.0857143	0.0285714	0	0.0789474	0.0526316	0	0.1	0.1	0.1	0.0821918	0.0410959	0	0.00961538	0.0128205	0.00320513	4.78019e-07	0.12176	1	0.724582	0.454031	NA
Xp11.1	chrX	58100000	61000000	p11.1	acen	p	0.0857143	0.0285714	0	0.0789474	0.0526316	0.0263158	0.1	0.1	0.1	0.0821918	0.0410959	0.0136986	0.00801282	0.0122863	0	3.64992e-08	0.106124	0.0123693	0.724582	0.454031	6.46197e-05
Xq11.1	chrX	61000000	63800000	q11.1	acen	q	0.0857143	0.0285714	0	0.0526316	0.0526316	0	0.119102	0.1	0.1	0.0684932	0.0410959	0	0.00801282	0.0117521	0	6.97535e-06	0.0914966	1	0.438441	0.454031	NA
Xq11.2	chrX	63800000	65400000	q11.2	gneg	q	0.0857143	0.0285714	0	0.0526316	0.0526316	0	0.119102	0.1	0.1	0.0684932	0.0410959	0	0.00801282	0.0117521	0	6.97535e-06	0.0914966	1	0.438441	0.454031	NA
Xq12	chrX	65400000	68500000	q12	gpos50	q	0.0857143	0.0285714	0	0.0526316	0.0526316	0	0.119102	0.1	0.1	0.0684932	0.0410959	0	0.00801282	0.0117521	0	6.97535e-06	0.0914966	1	0.438441	0.454031	NA
Xq13.1	chrX	68500000	73000000	q13.1	gneg	q	0.0857143	0.0285714	0	0.0526316	0.0526316	0	0.119102	0.1	0.1	0.0684932	0.0410959	0	0.00961538	0.0122863	0.00213675	4.68864e-05	0.106124	1	0.438441	0.454031	NA
Xq13.2	chrX	73000000	74700000	q13.2	gpos50	q	0.0857143	0.0285714	0	0.0526316	0.0526316	0	0.119102	0.1	0.1	0.0684932	0.0410959	0	0.00961538	0.0122863	0.00213675	4.68864e-05	0.106124	1	0.438441	0.454031	NA
Xq13.3	chrX	74700000	76800000	q13.3	gneg	q	0.0857143	0.0285714	0	0.0526316	0.0526316	0	0.119102	0.1	0.1	0.0684932	0.0410959	0	0.00961538	0.0122863	0.00213675	4.68864e-05	0.106124	1	0.438441	0.454031	NA
Xq21.1	chrX	76800000	85400000	q21.1	gpos100	q	0.0857143	0.0285714	0	0.0526316	0.0526316	0	0.119102	0.1	0.1	0.0684932	0.0410959	0	0.00961538	0.0122863	0.00106838	4.68864e-05	0.106124	1	0.438441	0.454031	NA
Xq21.2	chrX	85400000	87000000	q21.2	gneg	q	0.0857143	0.0285714	0	0.0526316	0.0526316	0	0.119102	0.1	0.1	0.0684932	0.0410959	0	0.00961538	0.0122863	0.00106838	4.68864e-05	0.106124	1	0.438441	0.454031	NA
Xq21.31	chrX	87000000	92700000	q21.31	gpos100	q	0.0857143	0.0285714	0	0.0526316	0.0526316	0	0.119102	0.1	0.1	0.0684932	0.0410959	0	0.00961538	0.0122863	0.00106838	4.68864e-05	0.106124	1	0.438441	0.454031	NA
Xq21.32	chrX	92700000	94300000	q21.32	gneg	q	0.0857143	0.0285714	0	0.0526316	0.0526316	0	0.119102	0.1	0.1	0.0684932	0.0410959	0	0.00961538	0.0122863	0.00106838	4.68864e-05	0.106124	1	0.438441	0.454031	NA
Xq21.33	chrX	94300000	99100000	q21.33	gpos75	q	0.0857143	0.0285714	0	0.0526316	0.0526316	0	0.119102	0.1	0.1	0.0684932	0.0410959	0	0.00961538	0.0122863	0.00106838	4.68864e-05	0.106124	1	0.438441	0.454031	NA
Xq22.1	chrX	99100000	103300000	q22.1	gneg	q	0.0857143	0.0285714	0	0.0789474	0.0526316	0.0263158	0.1	0.1	0.1	0.0821918	0.0410959	0.0136986	0.0112179	0.0117521	0.00213675	3.54429e-06	0.0914966	0.438681	0.688999	0.454031	0.0453527
Xq22.2	chrX	103300000	104500000	q22.2	gpos50	q	0.0857143	0.0285714	0	0.0789474	0.0526316	0.0263158	0.1	0.1	0.1	0.0821918	0.0410959	0.0136986	0.0112179	0.0117521	0.00213675	3.54429e-06	0.0914966	0.438681	0.688999	0.454031	0.0453527
Xq22.3	chrX	104500000	109400000	q22.3	gneg	q	0.0857143	0.0285714	0	0.0789474	0.0526316	0.0263158	0.1	0.1	0.1	0.0821918	0.0410959	0.0136986	0.0112179	0.0117521	0.00213675	3.54429e-06	0.0914966	0.438681	0.688999	0.454031	0.0453527
Xq23	chrX	109400000	117400000	q23	gpos75	q	0.0857143	0.0285714	0	0.0789474	0.0526316	0	0.1	0.1	0.1	0.0821918	0.0410959	0	0.0112179	0.0117521	0	3.54429e-06	0.0914966	1	0.688999	0.454031	NA
Xq24	chrX	117400000	121800000	q24	gneg	q	0.0857143	0.0285714	0	0.0789474	0.0526316	0	0.1	0.1	0.1	0.0821918	0.0410959	0	0.0112179	0.0117521	0.000534188	3.54429e-06	0.0914966	1	0.688999	0.454031	NA
Xq25	chrX	121800000	129500000	q25	gpos100	q	0.0857143	0.0285714	0	0.105263	0.0526316	0.0263158	0.1	0.1	0.1	0.0958904	0.0410959	0.0136986	0.0106838	0.0117521	0.000534188	1.47807e-08	0.0914966	0.100902	0.988432	0.454031	6.46197e-05
Xq26.1	chrX	129500000	131300000	q26.1	gneg	q	0.0857143	0.0285714	0	0.105263	0.0526316	0	0.1	0.1	0.1	0.0958904	0.0410959	0	0.0112179	0.0117521	0.00106838	3.27237e-08	0.0914966	1	0.988432	0.454031	NA
Xq26.2	chrX	131300000	134500000	q26.2	gpos25	q	0.0857143	0.0285714	0	0.105263	0.0526316	0	0.1	0.1	0.1	0.0958904	0.0410959	0	0.0112179	0.0117521	0.00106838	3.27237e-08	0.0914966	1	0.988432	0.454031	NA
Xq26.3	chrX	134500000	138900000	q26.3	gneg	q	0.0857143	0.0285714	0	0.105263	0.0526316	0	0.1	0.1	0.1	0.0958904	0.0410959	0	0.0112179	0.0117521	0.00106838	3.27237e-08	0.0914966	1	0.988432	0.454031	NA
Xq27.1	chrX	138900000	141200000	q27.1	gpos75	q	0.0857143	0.0285714	0	0.105263	0.0526316	0	0.1	0.1	0.1	0.0958904	0.0410959	0	0.0112179	0.0117521	0	3.27237e-08	0.0914966	1	0.988432	0.454031	NA
Xq27.2	chrX	141200000	143000000	q27.2	gneg	q	0.0857143	0.0285714	0	0.105263	0.0526316	0	0.1	0.1	0.1	0.0958904	0.0410959	0	0.0112179	0.0117521	0	3.27237e-08	0.0914966	1	0.988432	0.454031	NA
Xq27.3	chrX	143000000	148000000	q27.3	gpos100	q	0.0857143	0.0285714	0	0.105263	0.0526316	0	0.1	0.1	0.1	0.0958904	0.0410959	0	0.0112179	0.0117521	0	3.27237e-08	0.0914966	1	0.988432	0.454031	NA
Xq28	chrX	148000000	156040895	q28	gneg	q	0.0857143	0.0285714	0	0.105263	0.0526316	0.0263158	0.1	0.1	0.1	0.0958904	0.0410959	0.0136986	0.0122863	0.0117521	0.00160256	1.3688e-07	0.0914966	0.334615	0.988432	0.454031	0.429822
Yp11.32	chrY	0	300000	p11.32	gneg	p	0.171429	0.0285714	0	0.131579	0.0526316	0	0.131122	0.1	0.1	0.150685	0.0410959	0	0.0325855	0.00641026	0	5.96728e-07	0.00718774	1	0.797923	0.956354	NA
Yp11.31	chrY	300000	600000	p11.31	gpos50	p	0.171429	0.0285714	0	0.131579	0.0526316	0	0.131122	0.1	0.1	0.150685	0.0410959	0	0.0325855	0.00641026	0	5.96728e-07	0.00718774	1	0.797923	0.956354	NA
Yp11.2	chrY	600000	10300000	p11.2	gneg	p	0.171429	0.0285714	0	0.131579	0.0526316	0	0.131122	0.1	0.1	0.150685	0.0410959	0	0.0325855	0.00641026	0.000534188	5.96728e-07	0.00718774	1	0.797923	0.956354	NA
Yp11.1	chrY	10300000	10400000	p11.1	acen	p	0.171429	0.0285714	0	0.131579	0.0526316	0	0.131122	0.1	0.1	0.150685	0.0410959	0	0.0325855	0.00641026	0.000534188	5.96728e-07	0.00718774	1	0.797923	0.956354	NA
Yq11.1	chrY	10400000	10600000	q11.1	acen	q	0.171429	0.0285714	0	0.131579	0.0526316	0	0.131122	0.1	0.1	0.150685	0.0410959	0	0.0320513	0.00641026	0	4.41879e-07	0.00718774	1	0.797923	0.956354	NA
Yq11.21	chrY	10600000	12400000	q11.21	gneg	q	0.171429	0.0571429	0.0285714	0.131579	0.0526316	0	0.131122	0.1	0.107903	0.150685	0.0547945	0.0136986	0.0320513	0.00641026	0	4.41879e-07	0.000102013	0.0123693	0.797923	0.893849	0.873922
Yq11.221	chrY	12400000	17100000	q11.221	gpos50	q	0.171429	0.0571429	0.0285714	0.131579	0.0526316	0	0.131122	0.1	0.107903	0.150685	0.0547945	0.0136986	0.0320513	0.00641026	0	4.41879e-07	0.000102013	0.0123693	0.797923	0.893849	0.873922
Yq11.222	chrY	17100000	19600000	q11.222	gneg	q	0.171429	0.0571429	0.0285714	0.131579	0.0526316	0	0.131122	0.1	0.107903	0.150685	0.0547945	0.0136986	0.0320513	0.00641026	0	4.41879e-07	0.000102013	0.0123693	0.797923	0.893849	0.873922
Yq11.223	chrY	19600000	23800000	q11.223	gpos50	q	0.171429	0.0571429	0.0285714	0.131579	0.0526316	0	0.131122	0.1	0.107903	0.150685	0.0547945	0.0136986	0.0320513	0.00641026	0	4.41879e-07	0.000102013	0.0123693	0.797923	0.893849	0.873922
Yq11.23	chrY	23800000	26600000	q11.23	gneg	q	0.171429	0.0571429	0.0285714	0.131579	0.0526316	0	0.131122	0.1	0.107903	0.150685	0.0547945	0.0136986	0.0320513	0.00694444	0.000534188	4.41879e-07	0.000196977	0.100902	0.797923	0.893849	0.873922
Yq12	chrY	26600000	57227415	q12	gvar	q	0.171429	0.0571429	0	0.131579	0.0526316	0	0.131122	0.1	0.1	0.150685	0.0547945	0	0.0331197	0.00694444	0.00106838	7.9907e-07	0.000196977	1	0.797923	0.893849	NA
